# Supplementary material for: Cascade transformation of 2-(diazoacetyl)-2H-azirines to 2-aroyl-3-hydroxy-1H-pyrroles via condensation with aromatic aldehydes
Source: Beilstein J Org Chem. 2026 Jun 9;22:897–904. doi: 10.3762/bjoc.22.70 (PMC13267485; doi:10.3762/bjoc.22.70)
Supplement: File 2 — Crystallographic information file for compound 5a. [file Beilstein_J_Org_Chem-22-897-s002.cif]

data_tz_ac
_audit_creation_date               2025-06-25
_audit_creation_method
;
Olex2 1.5
(compiled 2024.01.12 svn.r2f8d729c for OlexSys, GUI svn.r6928)
;
_shelx_SHELXL_version_number       '2019/3'
_audit_contact_author_address      ?
_audit_contact_author_email        ?
_audit_contact_author_name         ''
_audit_contact_author_phone        ?
_publ_contact_author_id_orcid      ?
_publ_section_references
;
Dolomanov, O.V., Bourhis, L.J., Gildea, R.J, Howard, J.A.K. & Puschmann, H.
 (2009), J. Appl. Cryst. 42, 339-341.

Sheldrick, G.M. (2015). Acta Cryst. A71, 3-8.

Sheldrick, G.M. (2015). Acta Cryst. C71, 3-8.
;
_chemical_name_common              ?
_chemical_name_systematic         
 (5-(4-fluorophenyl)-3-hydroxy-1H-pyrrol-2-yl)(phenyl)methanone
_chemical_formula_moiety           'C17 H12 F N O2'
_chemical_formula_sum              'C17 H12 F N O2'
_chemical_formula_weight           281.28
_chemical_melting_point            ?
_chemical_oxdiff_formula           'C17 H12 F N O2'
loop_
  _atom_type_symbol
  _atom_type_description
  _atom_type_scat_dispersion_real
  _atom_type_scat_dispersion_imag
  _atom_type_scat_source
 'C' 'C' 0.0181 0.0091 'International Tables Vol C Tables 4.2.6.8 and 6.1.1.4'
 'H' 'H' 0.0000 0.0000 'International Tables Vol C Tables 4.2.6.8 and 6.1.1.4'
 'N' 'N' 0.0311 0.0180 'International Tables Vol C Tables 4.2.6.8 and 6.1.1.4'
 'O' 'O' 0.0492 0.0322 'International Tables Vol C Tables 4.2.6.8 and 6.1.1.4'
 'F' 'F' 0.0727 0.0534 'International Tables Vol C Tables 4.2.6.8 and 6.1.1.4'

_shelx_space_group_comment
;
The symmetry employed for this shelxl refinement is uniquely defined
by the following loop, which should always be used as a source of
symmetry information in preference to the above space-group names.
They are only intended as comments.
;
_space_group_crystal_system        'monoclinic'
_space_group_IT_number             14
_space_group_name_H-M_alt          'P 1 21/c 1'
_space_group_name_Hall             '-P 2ybc'
loop_
  _space_group_symop_operation_xyz
 'x, y, z'
 '-x, y+1/2, -z+1/2'
 '-x, -y, -z'
 'x, -y-1/2, z-1/2'

_cell_length_a                     13.0439(3)
_cell_length_b                     11.4099(3)
_cell_length_c                     8.9076(2)
_cell_angle_alpha                  90
_cell_angle_beta                   93.294(2)
_cell_angle_gamma                  90
_cell_volume                       1323.52(6)
_cell_formula_units_Z              4
_cell_measurement_reflns_used      4207
_cell_measurement_temperature      100.01(10)
_cell_measurement_theta_max        76.0720
_cell_measurement_theta_min        4.9350
_shelx_estimated_absorpt_T_max     ?
_shelx_estimated_absorpt_T_min     ?
_exptl_absorpt_coefficient_mu      0.851
_exptl_absorpt_correction_T_max    1.00000
_exptl_absorpt_correction_T_min    0.60577
_exptl_absorpt_correction_type     multi-scan
_exptl_absorpt_process_details
;
CrysAlisPro 1.171.41.95a (Rigaku Oxford Diffraction, 2021)
Empirical absorption correction using spherical harmonics,
implemented in SCALE3 ABSPACK scaling algorithm.
;
_exptl_absorpt_special_details     ?
_exptl_crystal_colour              'clear yellow'
_exptl_crystal_colour_lustre       clear
_exptl_crystal_colour_modifier     .
_exptl_crystal_colour_primary      yellow
_exptl_crystal_density_diffrn      1.412
_exptl_crystal_density_meas        ?
_exptl_crystal_density_method      ?
_exptl_crystal_description         prism
_exptl_crystal_F_000               584
_exptl_crystal_preparation         'Recrystallization from toluene'
_exptl_crystal_recrystallization_method  ?
_exptl_crystal_size_max            0.34
_exptl_crystal_size_mid            0.28
_exptl_crystal_size_min            0.22
_exptl_transmission_factor_max     ?
_exptl_transmission_factor_min     ?
_diffrn_reflns_av_R_equivalents    0.0206
_diffrn_reflns_av_unetI/netI       0.0221
_diffrn_reflns_Laue_measured_fraction_full  1.000
_diffrn_reflns_Laue_measured_fraction_max  0.993
_diffrn_reflns_limit_h_max         11
_diffrn_reflns_limit_h_min         -16
_diffrn_reflns_limit_k_max         14
_diffrn_reflns_limit_k_min         -12
_diffrn_reflns_limit_l_max         10
_diffrn_reflns_limit_l_min         -11
_diffrn_reflns_number              4999
_diffrn_reflns_point_group_measured_fraction_full  1.000
_diffrn_reflns_point_group_measured_fraction_max  0.993
_diffrn_reflns_theta_full          67.684
_diffrn_reflns_theta_max           72.484
_diffrn_reflns_theta_min           3.394
_diffrn_ambient_environment        N~2~
_diffrn_ambient_temperature        100.01(10)
_diffrn_detector                   'CCD plate'
_diffrn_detector_area_resol_mean   10.3829
_diffrn_detector_type              Atlas
_diffrn_measured_fraction_theta_full  1.000
_diffrn_measured_fraction_theta_max  0.993
_diffrn_measurement_details
;
List of Runs (angles in degrees, time in seconds):

  # Type    Start    End  Width  t~exp~   \w     \q     \k     \f   Frames
--------------------------------------------------------------------------
  1  \w   -120.00 -46.00   1.00    1.25    --  -41.44 178.00  90.00   74
  2  \w   -115.00 -13.00   1.00    1.25    --  -41.44 -57.00   0.00  102
  3  \w     62.00  98.00   1.00    1.25    --   41.44  19.00  90.00   36
  4  \w    115.00 174.00   1.00    5.00    --  112.00  77.00 150.00   59
  5  \w    100.00 144.00   1.00    5.00    --  112.00 -77.00  30.00   44
  6  \w     40.00  96.00   1.00    5.00    --  112.00-114.00  26.00   56
  7  \w     44.00  72.00   1.00    5.00    --  112.00 -77.00  30.00   28
  8  \w     67.00 134.00   1.00    5.00    --  112.00 -35.00 104.00   67
  9  \w     48.00 112.00   1.00    5.00    --  112.00-126.00 120.00   64
 10  \w    109.00 154.00   1.00    5.00    --  112.00 126.00  30.00   45
 11  \w     88.00 115.00   1.00    5.00    --  112.00  45.00-180.00   27
 12  \w    145.00 178.00   1.00    5.00    --  112.00  45.00-180.00   33
 13  \w    135.00 162.00   1.00    5.00    --  112.00 126.00 -30.00   27
;
_diffrn_measurement_device         'four-circle diffractometer'
_diffrn_measurement_device_type    'SuperNova, Dual, Cu at home/near, Atlas'
_diffrn_measurement_method         '\w scans'
_diffrn_orient_matrix_type        
 'CrysAlisPro convention (1999,Acta A55,543-557)'
_diffrn_orient_matrix_UB_11        -0.0524058000
_diffrn_orient_matrix_UB_12        -0.0412082000
_diffrn_orient_matrix_UB_13        -0.1502371000
_diffrn_orient_matrix_UB_21        -0.0030247000
_diffrn_orient_matrix_UB_22        -0.1264256000
_diffrn_orient_matrix_UB_23        0.0608247000
_diffrn_orient_matrix_UB_31        -0.1059116000
_diffrn_orient_matrix_UB_32        0.0237909000
_diffrn_orient_matrix_UB_33        0.0613369000
_diffrn_radiation_monochromator    mirror
_diffrn_radiation_probe            x-ray
_diffrn_radiation_type             'Cu K\a'
_diffrn_radiation_wavelength       1.54184
_diffrn_source                     'micro-focus sealed X-ray tube'
_diffrn_source_type                'SuperNova (Cu) X-ray Source'
_reflns_Friedel_coverage           0.000
_reflns_Friedel_fraction_full      .
_reflns_Friedel_fraction_max       .
_reflns_number_gt                  2439
_reflns_number_total               2597
_reflns_special_details
;
 Reflections were merged by SHELXL according to the crystal
 class for the calculation of statistics and refinement.
 
 _reflns_Friedel_fraction is defined as the number of unique
 Friedel pairs measured divided by the number that would be
 possible theoretically, ignoring centric projections and
 systematic absences.
;
_reflns_threshold_expression       'I > 2\s(I)'
_computing_cell_refinement         'CrysAlisPro 1.171.41.95a (Rigaku OD, 2021)'
_computing_data_collection         'CrysAlisPro 1.171.41.95a (Rigaku OD, 2021)'
_computing_data_reduction          'CrysAlisPro 1.171.41.95a (Rigaku OD, 2021)'
_computing_molecular_graphics      'Olex2 1.5 (Dolomanov et al., 2009)'
_computing_publication_material    'Olex2 1.5 (Dolomanov et al., 2009)'
_computing_structure_refinement    'SHELXL 2019/3 (Sheldrick, 2015)'
_computing_structure_solution      'SHELXT 2018/2 (Sheldrick, 2018)'
_refine_diff_density_max           0.237
_refine_diff_density_min           -0.324
_refine_diff_density_rms           0.056
_refine_ls_extinction_coef         .
_refine_ls_extinction_method       none
_refine_ls_goodness_of_fit_ref     1.027
_refine_ls_hydrogen_treatment      constr
_refine_ls_matrix_type             full
_refine_ls_number_parameters       191
_refine_ls_number_reflns           2597
_refine_ls_number_restraints       0
_refine_ls_R_factor_all            0.0418
_refine_ls_R_factor_gt             0.0398
_refine_ls_restrained_S_all        1.027
_refine_ls_shift/su_max            0.001
_refine_ls_shift/su_mean           0.000
_refine_ls_structure_factor_coef   Fsqd
_refine_ls_weighting_details      
 'w=1/[\s^2^(Fo^2^)+(0.0629P)^2^+0.5914P] where P=(Fo^2^+2Fc^2^)/3'
_refine_ls_weighting_scheme        calc
_refine_ls_wR_factor_gt            0.1050
_refine_ls_wR_factor_ref           0.1071
_refine_special_details            ?
_olex2_refinement_description
;
1. Fixed Uiso
 At 1.2 times of:
  All C(H) groups, All N(H) groups
 At 1.5 times of:
  All O(H) groups
2.a Aromatic/amide H refined with riding coordinates:
 N1(H1A), C17(H17), C13(H13), C8(H8), C5(H5), C14(H14), C16(H16), C6(H6),
 C3(H3), C15(H15), C2(H2)
2.b Idealised tetrahedral OH refined as rotating group:
 O1(H1)
;
_atom_sites_solution_hydrogens     geom
_atom_sites_solution_primary       dual
_atom_sites_solution_secondary     ?
loop_
  _atom_site_label
  _atom_site_type_symbol
  _atom_site_fract_x
  _atom_site_fract_y
  _atom_site_fract_z
  _atom_site_U_iso_or_equiv
  _atom_site_adp_type
  _atom_site_occupancy
  _atom_site_site_symmetry_order
  _atom_site_calc_flag
  _atom_site_refinement_flags_posn
  _atom_site_refinement_flags_adp
  _atom_site_refinement_flags_occupancy
  _atom_site_disorder_assembly
  _atom_site_disorder_group
 F1 F 1.07671(6) 0.53235(8) 0.28771(10) 0.0243(2) Uani 1 1 d . . . . .
 O2 O 0.40537(6) 0.44383(8) 0.41054(10) 0.0133(2) Uani 1 1 d . . . . .
 O1 O 0.49658(7) 0.10555(8) 0.24031(11) 0.0171(2) Uani 1 1 d . . . . .
 H1 H 0.529580 0.055997 0.192725 0.026 Uiso 1 1 calc R U . . .
 N1 N 0.60766(8) 0.37626(9) 0.35356(12) 0.0125(2) Uani 1 1 d . . . . .
 H1A H 0.607576 0.447487 0.391461 0.015 Uiso 1 1 calc R U . . .
 C10 C 0.52408(9) 0.30026(11) 0.34752(14) 0.0123(3) Uani 1 1 d . . . . .
 C11 C 0.42659(9) 0.33701(11) 0.39502(13) 0.0115(3) Uani 1 1 d . . . . .
 C9 C 0.55684(9) 0.19842(11) 0.27390(14) 0.0129(3) Uani 1 1 d . . . . .
 C17 C 0.37683(10) 0.14184(11) 0.49856(14) 0.0149(3) Uani 1 1 d . . . . .
 H17 H 0.447364 0.124664 0.520579 0.018 Uiso 1 1 calc R U . . .
 C7 C 0.68901(9) 0.32492(11) 0.29281(14) 0.0133(3) Uani 1 1 d . . . . .
 C4 C 0.79046(9) 0.38031(11) 0.29313(14) 0.0140(3) Uani 1 1 d . . . . .
 C12 C 0.34847(9) 0.24768(11) 0.42959(13) 0.0127(3) Uani 1 1 d . . . . .
 C13 C 0.24453(9) 0.27307(11) 0.39877(14) 0.0148(3) Uani 1 1 d . . . . .
 H13 H 0.224701 0.345362 0.352847 0.018 Uiso 1 1 calc R U . . .
 C8 C 0.65885(9) 0.21459(11) 0.23927(14) 0.0144(3) Uani 1 1 d . . . . .
 H8 H 0.700121 0.160482 0.188603 0.017 Uiso 1 1 calc R U . . .
 C5 C 0.80982(10) 0.48853(12) 0.36164(15) 0.0165(3) Uani 1 1 d . . . . .
 H5 H 0.756296 0.527662 0.409479 0.020 Uiso 1 1 calc R U . . .
 C1 C 0.98245(10) 0.48169(13) 0.29038(15) 0.0179(3) Uani 1 1 d . . . . .
 C14 C 0.17049(10) 0.19246(12) 0.43540(15) 0.0177(3) Uani 1 1 d . . . . .
 H14 H 0.099864 0.209447 0.413958 0.021 Uiso 1 1 calc R U . . .
 C16 C 0.30233(10) 0.06160(12) 0.53509(15) 0.0175(3) Uani 1 1 d . . . . .
 H16 H 0.321867 -0.010529 0.581710 0.021 Uiso 1 1 calc R U . . .
 C6 C 0.90625(10) 0.53985(12) 0.36090(15) 0.0178(3) Uani 1 1 d . . . . .
 H6 H 0.919365 0.613466 0.407990 0.021 Uiso 1 1 calc R U . . .
 C3 C 0.87010(10) 0.32381(12) 0.22291(16) 0.0193(3) Uani 1 1 d . . . . .
 H3 H 0.857840 0.250058 0.175732 0.023 Uiso 1 1 calc R U . . .
 C15 C 0.19920(10) 0.08677(12) 0.50347(15) 0.0189(3) Uani 1 1 d . . . . .
 H15 H 0.148193 0.031773 0.528331 0.023 Uiso 1 1 calc R U . . .
 C2 C 0.96695(10) 0.37455(12) 0.22154(17) 0.0209(3) Uani 1 1 d . . . . .
 H2 H 1.021147 0.336236 0.174250 0.025 Uiso 1 1 calc R U . . .

loop_
  _atom_site_aniso_label
  _atom_site_aniso_U_11
  _atom_site_aniso_U_22
  _atom_site_aniso_U_33
  _atom_site_aniso_U_23
  _atom_site_aniso_U_13
  _atom_site_aniso_U_12
 F1 0.0137(4) 0.0268(5) 0.0330(5) -0.0021(4) 0.0064(3) -0.0069(3)
 O2 0.0131(4) 0.0095(4) 0.0177(4) -0.0008(3) 0.0033(3) 0.0006(3)
 O1 0.0149(4) 0.0118(5) 0.0250(5) -0.0076(4) 0.0051(3) -0.0021(3)
 N1 0.0116(5) 0.0086(5) 0.0175(5) -0.0013(4) 0.0029(4) 0.0005(4)
 C10 0.0116(6) 0.0101(6) 0.0151(6) 0.0007(4) 0.0014(4) -0.0003(4)
 C11 0.0134(6) 0.0106(6) 0.0103(5) 0.0000(4) -0.0001(4) 0.0013(4)
 C9 0.0141(6) 0.0104(6) 0.0144(6) 0.0004(4) 0.0009(4) 0.0008(4)
 C17 0.0165(6) 0.0135(6) 0.0149(6) -0.0006(5) 0.0021(4) 0.0013(5)
 C7 0.0125(6) 0.0123(6) 0.0153(6) 0.0015(5) 0.0025(4) 0.0022(4)
 C4 0.0134(6) 0.0128(6) 0.0161(6) 0.0026(5) 0.0028(4) 0.0010(4)
 C12 0.0148(6) 0.0113(6) 0.0123(5) -0.0028(4) 0.0030(4) -0.0004(4)
 C13 0.0161(6) 0.0122(6) 0.0163(6) -0.0021(5) 0.0026(5) 0.0011(4)
 C8 0.0142(6) 0.0120(6) 0.0173(6) -0.0013(5) 0.0035(4) 0.0022(4)
 C5 0.0135(6) 0.0171(6) 0.0192(6) -0.0008(5) 0.0037(5) 0.0011(5)
 C1 0.0110(6) 0.0210(7) 0.0219(6) 0.0038(5) 0.0028(5) -0.0027(5)
 C14 0.0129(6) 0.0198(7) 0.0207(6) -0.0039(5) 0.0029(5) -0.0014(5)
 C16 0.0243(7) 0.0121(6) 0.0164(6) 0.0015(5) 0.0042(5) -0.0006(5)
 C6 0.0165(6) 0.0167(6) 0.0202(6) -0.0021(5) 0.0019(5) -0.0018(5)
 C3 0.0164(6) 0.0134(6) 0.0288(7) -0.0014(5) 0.0065(5) 0.0008(5)
 C15 0.0213(6) 0.0175(6) 0.0185(6) -0.0026(5) 0.0074(5) -0.0079(5)
 C2 0.0151(6) 0.0185(7) 0.0299(7) 0.0005(6) 0.0086(5) 0.0029(5)

_geom_special_details
;
 All esds (except the esd in the dihedral angle between two l.s. planes)
 are estimated using the full covariance matrix.  The cell esds are taken
 into account individually in the estimation of esds in distances, angles
 and torsion angles; correlations between esds in cell parameters are only
 used when they are defined by crystal symmetry.  An approximate (isotropic)
 treatment of cell esds is used for estimating esds involving l.s. planes.
;
loop_
  _geom_bond_atom_site_label_1
  _geom_bond_atom_site_label_2
  _geom_bond_distance
  _geom_bond_site_symmetry_2
  _geom_bond_publ_flag
 F1 C1 1.3601(15) . ?
 O2 C11 1.2592(15) . ?
 O1 H1 0.8400 . ?
 O1 C9 1.3428(15) . ?
 N1 H1A 0.8800 . ?
 N1 C10 1.3917(15) . ?
 N1 C7 1.3520(16) . ?
 C10 C11 1.4262(16) . ?
 C10 C9 1.4124(17) . ?
 C11 C12 1.4860(17) . ?
 C9 C8 1.3954(17) . ?
 C17 H17 0.9500 . ?
 C17 C12 1.3953(18) . ?
 C17 C16 1.3873(18) . ?
 C7 C4 1.4664(17) . ?
 C7 C8 1.3947(18) . ?
 C4 C5 1.3940(18) . ?
 C4 C3 1.4003(18) . ?
 C12 C13 1.3981(17) . ?
 C13 H13 0.9500 . ?
 C13 C14 1.3861(18) . ?
 C8 H8 0.9500 . ?
 C5 H5 0.9500 . ?
 C5 C6 1.3878(18) . ?
 C1 C6 1.3765(19) . ?
 C1 C2 1.377(2) . ?
 C14 H14 0.9500 . ?
 C14 C15 1.391(2) . ?
 C16 H16 0.9500 . ?
 C16 C15 1.388(2) . ?
 C6 H6 0.9500 . ?
 C3 H3 0.9500 . ?
 C3 C2 1.3903(19) . ?
 C15 H15 0.9500 . ?
 C2 H2 0.9500 . ?

loop_
  _geom_angle_atom_site_label_1
  _geom_angle_atom_site_label_2
  _geom_angle_atom_site_label_3
  _geom_angle
  _geom_angle_site_symmetry_1
  _geom_angle_site_symmetry_3
  _geom_angle_publ_flag
 C9 O1 H1 109.5 . . ?
 C10 N1 H1A 124.9 . . ?
 C7 N1 H1A 124.9 . . ?
 C7 N1 C10 110.22(10) . . ?
 N1 C10 C11 121.01(11) . . ?
 N1 C10 C9 105.87(10) . . ?
 C9 C10 C11 132.71(11) . . ?
 O2 C11 C10 121.51(11) . . ?
 O2 C11 C12 118.91(10) . . ?
 C10 C11 C12 119.58(11) . . ?
 O1 C9 C10 124.32(11) . . ?
 O1 C9 C8 127.48(11) . . ?
 C8 C9 C10 108.16(11) . . ?
 C12 C17 H17 119.9 . . ?
 C16 C17 H17 119.9 . . ?
 C16 C17 C12 120.19(12) . . ?
 N1 C7 C4 122.78(11) . . ?
 N1 C7 C8 108.40(11) . . ?
 C8 C7 C4 128.78(11) . . ?
 C5 C4 C7 121.56(11) . . ?
 C5 C4 C3 118.88(12) . . ?
 C3 C4 C7 119.56(12) . . ?
 C17 C12 C11 121.15(11) . . ?
 C17 C12 C13 119.70(11) . . ?
 C13 C12 C11 119.08(11) . . ?
 C12 C13 H13 120.1 . . ?
 C14 C13 C12 119.82(12) . . ?
 C14 C13 H13 120.1 . . ?
 C9 C8 H8 126.3 . . ?
 C7 C8 C9 107.31(11) . . ?
 C7 C8 H8 126.3 . . ?
 C4 C5 H5 119.6 . . ?
 C6 C5 C4 120.87(12) . . ?
 C6 C5 H5 119.6 . . ?
 F1 C1 C6 118.71(12) . . ?
 F1 C1 C2 118.63(12) . . ?
 C6 C1 C2 122.66(12) . . ?
 C13 C14 H14 119.9 . . ?
 C13 C14 C15 120.26(12) . . ?
 C15 C14 H14 119.9 . . ?
 C17 C16 H16 120.0 . . ?
 C17 C16 C15 119.96(12) . . ?
 C15 C16 H16 120.0 . . ?
 C5 C6 H6 120.7 . . ?
 C1 C6 C5 118.50(12) . . ?
 C1 C6 H6 120.7 . . ?
 C4 C3 H3 119.7 . . ?
 C2 C3 C4 120.66(13) . . ?
 C2 C3 H3 119.7 . . ?
 C14 C15 H15 120.0 . . ?
 C16 C15 C14 120.07(12) . . ?
 C16 C15 H15 120.0 . . ?
 C1 C2 C3 118.42(12) . . ?
 C1 C2 H2 120.8 . . ?
 C3 C2 H2 120.8 . . ?

loop_
  _geom_torsion_atom_site_label_1
  _geom_torsion_atom_site_label_2
  _geom_torsion_atom_site_label_3
  _geom_torsion_atom_site_label_4
  _geom_torsion
  _geom_torsion_site_symmetry_1
  _geom_torsion_site_symmetry_2
  _geom_torsion_site_symmetry_3
  _geom_torsion_site_symmetry_4
  _geom_torsion_publ_flag
 F1 C1 C6 C5 179.18(11) . . . . ?
 F1 C1 C2 C3 -179.20(12) . . . . ?
 O2 C11 C12 C17 -142.43(12) . . . . ?
 O2 C11 C12 C13 34.46(16) . . . . ?
 O1 C9 C8 C7 178.47(12) . . . . ?
 N1 C10 C11 O2 16.69(18) . . . . ?
 N1 C10 C11 C12 -162.31(11) . . . . ?
 N1 C10 C9 O1 -177.11(11) . . . . ?
 N1 C10 C9 C8 0.74(14) . . . . ?
 N1 C7 C4 C5 2.3(2) . . . . ?
 N1 C7 C4 C3 -177.54(12) . . . . ?
 N1 C7 C8 C9 -1.95(14) . . . . ?
 C10 N1 C7 C4 -175.40(11) . . . . ?
 C10 N1 C7 C8 2.48(14) . . . . ?
 C10 C11 C12 C17 36.59(16) . . . . ?
 C10 C11 C12 C13 -146.52(12) . . . . ?
 C10 C9 C8 C7 0.71(14) . . . . ?
 C11 C10 C9 O1 -4.6(2) . . . . ?
 C11 C10 C9 C8 173.20(13) . . . . ?
 C11 C12 C13 C14 -177.64(11) . . . . ?
 C9 C10 C11 O2 -154.84(13) . . . . ?
 C9 C10 C11 C12 26.2(2) . . . . ?
 C17 C12 C13 C14 -0.70(18) . . . . ?
 C17 C16 C15 C14 -0.1(2) . . . . ?
 C7 N1 C10 C11 -175.53(11) . . . . ?
 C7 N1 C10 C9 -1.99(14) . . . . ?
 C7 C4 C5 C6 -179.95(12) . . . . ?
 C7 C4 C3 C2 179.94(12) . . . . ?
 C4 C7 C8 C9 175.76(12) . . . . ?
 C4 C5 C6 C1 0.2(2) . . . . ?
 C4 C3 C2 C1 -0.2(2) . . . . ?
 C12 C17 C16 C15 -0.23(19) . . . . ?
 C12 C13 C14 C15 0.37(19) . . . . ?
 C13 C14 C15 C16 0.0(2) . . . . ?
 C8 C7 C4 C5 -175.09(12) . . . . ?
 C8 C7 C4 C3 5.0(2) . . . . ?
 C5 C4 C3 C2 0.1(2) . . . . ?
 C16 C17 C12 C11 177.50(11) . . . . ?
 C16 C17 C12 C13 0.64(18) . . . . ?
 C6 C1 C2 C3 0.4(2) . . . . ?
 C3 C4 C5 C6 -0.1(2) . . . . ?
 C2 C1 C6 C5 -0.4(2) . . . . ?

_shelx_res_file
;
TITL tz_ac_a.res in P2(1)/c
    tz_ac.res
    created by SHELXL-2019/3 at 12:31:27 on 25-Jun-2025
REM Old TITL 012-320_tz_ac_a.res in P2(1)/c
REM SHELXT solution in P2(1)/c: R1 0.098, Rweak 0.003, Alpha 0.014
REM <I/s> 0.661 for 147 systematic absences, Orientation as input
REM Formula found by SHELXT: C17 N O F2
CELL 1.54184 13.0439 11.4099 8.9076 90 93.294 90
ZERR 4 0.0003 0.0003 0.0002 0 0.002 0
LATT 1
SYMM -X,0.5+Y,0.5-Z
SFAC C H N O F
UNIT 68 48 4 8 4

L.S. 20
PLAN  5
TEMP -173
CONF
BOND
list 4
fmap 2 53
acta
MORE -1
BOND $H
OMIT -4 145
REM <olex2.extras>
REM <HklSrc "%./TZ_AC.hkl">
REM </olex2.extras>

WGHT    0.062900    0.591400
FVAR       0.57064
F1    5    1.076714    0.532347    0.287714    11.00000    0.01370    0.02675 =
         0.03297   -0.00211    0.00644   -0.00687
O2    4    0.405366    0.443826    0.410536    11.00000    0.01309    0.00947 =
         0.01767   -0.00085    0.00332    0.00056
O1    4    0.496582    0.105555    0.240308    11.00000    0.01486    0.01177 =
         0.02502   -0.00757    0.00513   -0.00209
AFIX 147
H1    2    0.529580    0.055997    0.192725    11.00000   -1.50000
AFIX   0
N1    3    0.607661    0.376264    0.353560    11.00000    0.01158    0.00855 =
         0.01746   -0.00130    0.00287    0.00054
AFIX  43
H1A   2    0.607576    0.447487    0.391461    11.00000   -1.20000
AFIX   0
C10   1    0.524082    0.300257    0.347521    11.00000    0.01165    0.01012 =
         0.01510    0.00075    0.00144   -0.00033
C11   1    0.426589    0.337010    0.395024    11.00000    0.01338    0.01059 =
         0.01029    0.00001   -0.00012    0.00128
C9    1    0.556838    0.198424    0.273905    11.00000    0.01406    0.01038 =
         0.01436    0.00039    0.00087    0.00085
C17   1    0.376833    0.141835    0.498563    11.00000    0.01647    0.01352 =
         0.01489   -0.00064    0.00209    0.00130
AFIX  43
H17   2    0.447364    0.124664    0.520579    11.00000   -1.20000
AFIX   0
C7    1    0.689007    0.324918    0.292808    11.00000    0.01254    0.01234 =
         0.01530    0.00154    0.00250    0.00224
C4    1    0.790461    0.380305    0.293129    11.00000    0.01338    0.01276 =
         0.01610    0.00260    0.00280    0.00102
C12   1    0.348466    0.247680    0.429586    11.00000    0.01477    0.01126 =
         0.01231   -0.00281    0.00297   -0.00036
C13   1    0.244528    0.273066    0.398769    11.00000    0.01609    0.01221 =
         0.01631   -0.00215    0.00261    0.00109
AFIX  43
H13   2    0.224701    0.345362    0.352847    11.00000   -1.20000
AFIX   0
C8    1    0.658854    0.214593    0.239266    11.00000    0.01423    0.01200 =
         0.01726   -0.00130    0.00351    0.00220
AFIX  43
H8    2    0.700121    0.160482    0.188603    11.00000   -1.20000
AFIX   0
C5    1    0.809817    0.488528    0.361645    11.00000    0.01346    0.01715 =
         0.01916   -0.00077    0.00366    0.00115
AFIX  43
H5    2    0.756296    0.527662    0.409479    11.00000   -1.20000
AFIX   0
C1    1    0.982447    0.481693    0.290379    11.00000    0.01097    0.02102 =
         0.02191    0.00384    0.00277   -0.00273
C14   1    0.170490    0.192463    0.435404    11.00000    0.01286    0.01977 =
         0.02073   -0.00394    0.00294   -0.00142
AFIX  43
H14   2    0.099864    0.209447    0.413958    11.00000   -1.20000
AFIX   0
C16   1    0.302332    0.061599    0.535089    11.00000    0.02428    0.01206 =
         0.01643    0.00152    0.00419   -0.00062
AFIX  43
H16   2    0.321867   -0.010529    0.581710    11.00000   -1.20000
AFIX   0
C6    1    0.906245    0.539852    0.360896    11.00000    0.01647    0.01673 =
         0.02016   -0.00214    0.00187   -0.00179
AFIX  43
H6    2    0.919365    0.613466    0.407990    11.00000   -1.20000
AFIX   0
C3    1    0.870105    0.323805    0.222910    11.00000    0.01644    0.01340 =
         0.02876   -0.00137    0.00646    0.00075
AFIX  43
H3    2    0.857840    0.250058    0.175732    11.00000   -1.20000
AFIX   0
C15   1    0.199204    0.086771    0.503469    11.00000    0.02129    0.01750 =
         0.01855   -0.00263    0.00738   -0.00785
AFIX  43
H15   2    0.148193    0.031773    0.528331    11.00000   -1.20000
AFIX   0
C2    1    0.966951    0.374549    0.221539    11.00000    0.01510    0.01853 =
         0.02990    0.00046    0.00861    0.00286
AFIX  43
H2    2    1.021147    0.336236    0.174250    11.00000   -1.20000
AFIX   0
HKLF 4


REM  tz_ac_a.res in P2(1)/c
REM wR2 = 0.1071, GooF = S = 1.027, Restrained GooF = 1.027 for all data
REM R1 = 0.0398 for 2439 Fo > 4sig(Fo) and 0.0418 for all 2597 data
REM 191 parameters refined using 0 restraints

END

WGHT      0.0629      0.5914

REM Highest difference peak  0.237,  deepest hole -0.324,  1-sigma level  0.056
Q1    1   0.3635  0.1810  0.4197  11.00000  0.05    0.24
Q2    1   0.5245  0.2559  0.2807  11.00000  0.05    0.22
Q3    1   0.6823  0.2437  0.3178  11.00000  0.05    0.22
Q4    1   0.2979  0.2622  0.4247  11.00000  0.05    0.21
Q5    1   0.5353  0.2420  0.3225  11.00000  0.05    0.20
;
_shelx_res_checksum                15575
_shelx_hkl_file
;
   0   0   1    1.64    0.28
   0   0   2 2548.83   14.90
   0   0   3    0.10    0.34
   0   0   4  377.40    8.48
   0   0   5    0.29    0.60
   0   0   6  266.06    8.08
   0   0   7    0.23    0.42
   0   0   7    0.23    0.23
   0   0   8  108.88    3.11
   0   0   9   -0.11    0.28
   0   0 -10   27.75    1.19
   0   0 -11    0.09    0.10
   0   1   0    0.13    0.04
   0   1   1  398.29    3.70
   0  -1   2 2749.16   16.05
   0   1   2 2695.34   14.59
   0   1   3 4708.66   24.59
   0  -1   3 4651.27   25.93
   0  -1   4  203.46    6.39
   0   1   4  212.80    6.34
   0   1   5   88.36    4.73
   0  -1   6   61.98    3.72
   0   1   6   57.93    3.90
   0   1   7   76.38    2.52
   0  -1   7   75.33    2.47
   0   1   8   23.04    1.45
   0  -1   8   24.14    1.46
   0  -1   9   21.64    1.31
   0   1   9   22.99    1.38
   0  -1  -9   23.83    1.27
   0  -1 -10   42.86    1.45
   0   1 -10   42.36    1.45
   0  -1 -11   20.51    0.72
   0   1 -11   19.79    0.69
   0   2   0    3.34    0.28
   0   2   1 1100.84    6.51
   0   2   2    8.09    0.81
   0   2   3  386.85    6.91
   0   2   4    0.50    0.40
   0   2   5  159.59    6.26
   0  -2   5  161.96    5.06
   0   2   5  162.36    5.96
   0   2   6  143.01    6.34
   0  -2   6  151.99    5.51
   0   2   6  140.92    6.72
   0   2   7   19.54    1.31
   0  -2   7   19.72    1.27
   0   2   7   17.03    2.44
   0  -2   8    7.12    0.80
   0   2   8    5.71    0.74
   0  -2  -9   22.79    1.21
   0  -2   9   20.43    1.26
   0   2   9   21.38    1.35
   0  -2 -10    3.85    0.45
   0   2 -11   71.61    1.22
   0   2  11   74.71    1.69
   0   3   0    0.16    0.11
   0   3   1  221.80    3.82
   0   3   1  221.99    3.24
   0   3   2  245.86    4.38
   0   3   3    4.86    0.81
   0  -3   4   42.42    2.06
   0   3   4   44.52    2.84
   0   3   5  146.11    6.09
   0   3   5  138.08    5.63
   0   3   6  114.91    6.04
   0   3   6  106.87    5.62
   0   3   7   62.96    2.31
   0  -3  -7   60.15    1.99
   0   3   7   59.61    4.63
   0  -3  -8    0.19    0.19
   0  -3   8    0.17    0.20
   0   3   8    0.25    0.29
   0  -3   9   29.79    1.43
   0  -3  -9   30.74    1.37
   0  -3 -10    7.22    0.57
   0   4   0    1.22    0.42
   0   4   0    1.63    0.29
   0   4   1  348.52    6.10
   0   4   1  354.83    5.31
   0   4   1  346.00    4.45
   0   4  -1  358.88    6.27
   0   4   2   17.20    1.20
   0   4   2   18.55    1.46
   0   4   3  332.63    6.66
   0   4   3  325.17    7.00
   0   4   4  368.05    8.47
   0   4   4  401.00    8.74
   0   4   5  297.45    8.59
   0   4   5  322.53    9.04
   0  -4  -6   87.03    2.26
   0   4   6   91.72    2.61
   0   4   7   10.94    1.99
   0   4   7    9.62    0.91
   0  -4  -7    9.56    0.80
   0  -4  -8   52.48    1.85
   0  -4   8   47.32    1.89
   0  -4  -9    0.06    0.17
   0   4  10   14.90    1.03
   0  -4 -10   13.73    0.71
   0   5   0   -0.07    0.10
   0   5   0    0.04    0.30
   0   5   1  210.04    5.42
   0   5  -1  210.06    5.52
   0   5   1  210.56    4.44
   0   5   1  206.31    3.85
   0   5   2   12.85    1.09
   0   5   2   10.59    1.27
   0   5   2   11.56    1.25
   0   5   3   33.27    2.12
   0   5   3   31.25    2.34
   0   5   4  235.17    7.21
   0   5   5   39.19    3.29
   0   5   6    8.32    1.68
   0  -5  -6    9.26    0.76
   0  -5  -7   95.34    2.47
   0  -5  -8   89.18    2.36
   0   5   9   33.15    1.78
   0  -5  -9   32.82    1.28
   0   5 -10   59.80    1.25
   0  -5 -10   54.09    1.08
   0   6   0  105.11    4.35
   0   6   0   96.32    2.78
   0   6   1  321.88    7.41
   0   6   2  435.66    8.97
   0   6   2  435.64    8.17
   0   6   3  349.12    8.30
   0   6   3  333.59    8.28
   0   6   4   18.54    2.17
   0  -6  -5    1.96    0.36
   0   6   5    0.76    0.56
   0   6   5    1.22    0.39
   0  -6  -6   35.68    1.52
   0   6   6   32.32    3.42
   0   6   6   37.24    2.05
   0  -6  -7    1.20    0.32
   0   6   7    2.18    0.59
   0   6   8   -0.22    0.35
   0   6   9    2.71    0.57
   0  -6  -9    2.42    0.28
   0   6  10   12.77    0.81
   0   7   0    0.00    0.37
   0   7   1   15.37    1.84
   0   7   2    0.22    0.38
   0   7   3   16.64    1.94
   0   7   3   17.99    2.07
   0   7   4   10.60    1.13
   0   7   4   10.34    1.73
   0   7   5   47.11    3.95
   0   7   5   50.14    2.49
   0   7   6    0.03    0.35
   0   7   7    2.08    0.58
   0   7   8   37.03    1.99
   0   7   9    1.52    0.41
   0   8   0    4.08    1.03
   0   8   1  136.71    6.01
   0   8   2   45.30    2.63
   0   8   2   51.26    3.71
   0   8  -2   44.68    3.49
   0   8   3   79.56    4.57
   0   8   3   74.61    3.25
   0   8   4    0.79    0.44
   0   8   5  145.62    4.40
   0   8   6   24.32    1.81
   0   8   7   67.78    2.84
   0   8   8    5.57    0.78
   0   8   9    0.52    0.25
   0   9   0   -0.63    0.71
   0   9   1    2.23    0.86
   0   9   1    1.59    0.79
   0   9  -1    1.02    0.75
   0   9   2    1.57    0.71
   0   9   2    2.97    0.92
   0   9   3    6.53    1.11
   0   9   4   45.43    2.72
   0   9   5   66.49    3.16
   0   9   6   10.01    1.21
   0   9   7    9.41    1.09
   0   9   8    2.14    0.51
   0  10   0    2.21    0.99
   0  10   1   15.08    2.11
   0  10  -1   17.98    2.50
   0  10   2  256.73    8.05
   0  10   3   16.75    1.95
   0  10   4   66.08    3.56
   0  10   5   68.02    3.39
   0  10   6    0.57    0.54
   0  10   7    3.51    0.69
   0  10   8   15.73    1.07
   0  10   8   17.69    0.59
   0  11   0   -0.35    0.96
   0  11   1   39.31    3.36
   0  11   2    0.71    0.67
   0  11   3   17.63    2.13
   0  11   4   46.49    3.10
   0  11   5   24.27    2.07
   0  11   6    2.22    0.65
   0  11   7   17.72    0.60
   0  11   7   15.91    1.21
   0  12   0  119.81    5.82
   0  12   1    9.07    1.65
   0  12   2  134.49    2.21
   0  12   2  133.63    5.56
   0  12   3   72.19    3.86
   0  12   4    0.81    0.65
   0  12  -5   92.20    1.45
   0  12   5   90.70    3.54
   0  12   6    0.01    0.24
   0  13   0    0.06    0.15
   0  13   1    9.88    0.56
   0  13   2   -0.22    0.58
   0  13   3    4.33    0.91
   0  13   4    1.42    0.48
   0  13  -4    1.47    0.19
   0  14   0   35.78    0.86
   0  14  -1    0.37    0.12
   0  14  -2   95.50    1.36
   1   0 -11    0.07    0.09
  -1   0  10  161.39    3.19
   1   0 -10  171.48    2.94
  -1   0   9    0.06    0.27
  -1   0   8   53.56    2.15
  -1   0   7   -0.01    0.18
  -1   0   7   -0.56    0.48
  -1   0   6   66.76    4.04
  -1   0   5    0.08    0.30
  -1   0   4  213.55    5.48
  -1   0   3    0.24    0.30
  -1   0   2  540.74    5.99
  -1   0   1    0.14    0.12
   1   0   0  932.49    3.89
  -1   0   0  935.71    4.81
   1   0   1    0.02    0.14
   1   0   2  303.23    5.27
   1   0   3   -0.11    0.44
   1   0   4  991.09   14.29
   1   0   5    0.34    0.60
   1   0   6   84.48    5.42
   1   0   7   -0.24    0.36
   1   0   7    0.01    0.18
   1   0   8  572.81    7.14
   1   0   9   -0.02    0.28
  -1   0 -10   15.74    0.87
  -1   0 -11   -0.04    0.10
   1  -1 -11   24.15    0.76
   1   1 -11   22.47    0.75
  -1  -1  10    0.54    0.28
   1  -1 -10    0.60    0.24
  -1  -1   9   12.40    1.01
  -1   1   9   14.01    1.11
  -1  -1   8   10.28    0.96
  -1   1   8    9.14    0.93
  -1   1   7    0.08    0.45
  -1   1   7    1.06    0.36
  -1  -1   7    0.89    0.32
  -1  -1   7    1.66    0.75
  -1  -1   6    5.94    1.15
  -1   1   6    5.58    1.25
  -1   1   5    2.10    0.71
  -1  -1   5    3.35    0.79
  -1   1   4   26.13    2.18
  -1  -1   4   29.18    1.91
  -1   1   4   27.46    2.05
  -1  -1   3   81.88    2.71
  -1   1   3   83.19    3.04
  -1   1   3   77.79    3.09
  -1   1   2 1043.08    9.00
  -1   1   2 1034.69    8.82
   1   1  -1  141.87    2.25
  -1  -1   1  144.90    1.84
  -1   1   1  145.02    2.60
  -1   1   0   53.21    1.30
   1   1   1  550.55    5.13
   1  -1   1  542.29    5.34
   1  -1   2 9999.00   31.40
   1   1   3   24.10    1.87
   1  -1   3   25.99    2.02
   1  -1   4  724.51   12.33
   1   1   4  699.05   11.80
   1   1   5  948.25   16.14
   1  -1   5  941.33   16.24
   1   1   6   28.81    3.16
   1   1   7    0.57    0.33
   1  -1   7    0.16    0.24
   1  -1   7    0.11    0.19
   1   1   8   20.99    1.38
   1  -1   8   23.66    1.45
  -1  -1  -9    0.98    0.32
   1  -1   9    0.46    0.28
  -1   1 -10   34.02    1.26
  -1  -1 -10   32.88    1.25
   1   1  11    3.11    0.35
  -1  -1 -11    3.11    0.28
  -1   1 -11    2.73    0.25
  -1   2  11    1.27    0.26
   1  -2 -11    1.58    0.19
   1   2 -11    1.05    0.17
   1  -2 -10    2.32    0.36
  -1  -2  10    2.09    0.38
  -1  -2   9    2.67    0.52
   1  -2  -9    2.11    0.42
  -1   2   9    1.76    0.47
  -1   2   8   37.36    1.81
  -1  -2   8   37.33    1.80
  -1   2   7   53.12    4.35
  -1  -2   7   57.50    2.11
  -1   2   7   55.18    2.13
  -1   2   6    3.47    1.00
  -1  -2   5    5.74    0.95
  -1   2   5    5.74    1.16
  -1   2   4  503.20    9.27
  -1  -2   4  526.30    7.63
  -1   2   4  514.11    9.29
  -1   2   3 3208.21   19.64
  -1  -2   3 3237.32   15.40
  -1  -2   2   12.27    0.68
  -1   2   2   13.76    1.14
  -1   2   1  395.21    3.04
  -1   2   1  381.26    4.84
  -1   2   0 2192.26    9.76
  -1   2   0 2192.99    9.75
   1   2   1 1302.08    8.32
   1   2   2 3674.52   17.86
   1  -2   2 3635.03   19.54
   1   2   3 1623.69   14.96
   1  -2   3 1630.57   16.02
   1  -2   4  133.61    5.41
   1   2   4  141.53    5.25
   1   2   5 1752.24   21.64
   1   2   6   82.93    5.30
   1   2   6   86.36    4.98
   1   2   7    1.03    0.36
   1   2   7    1.29    0.72
   1  -2   7    0.91    0.32
   1  -2   8    0.13    0.26
  -1  -2  -8    0.01    0.20
   1   2   8    0.06    0.27
   1  -2   9    8.20    0.81
  -1  -2  -9    8.99    0.78
  -1  -2 -10    2.94    0.39
  -1   2 -10    2.48    0.35
  -1  -2 -11    0.67    0.14
   1  -3 -10    0.44    0.20
   1  -3  -9   98.30    2.40
  -1  -3   9   97.67    2.64
   1  -3  -8  115.66    2.80
  -1   3   8  113.03    3.11
  -1  -3   7  193.23    3.83
  -1   3   7  183.36    3.90
  -1   3   7  185.15    8.37
  -1   3   6  154.82    6.83
  -1   3   5   17.39    2.04
  -1   3   5   20.17    2.16
  -1   3   4  205.57    6.12
  -1   3   4  208.67    5.96
  -1  -3   4  217.16    4.48
  -1   3   3  970.97   11.61
  -1   3   3  978.96   10.49
  -1   3   2    0.11    0.25
  -1   3   2    0.03    0.15
   1   3  -1   48.56    2.05
  -1   3   1   45.44    1.85
  -1   3   1   48.22    1.11
  -1   3   1   44.61    1.78
  -1   3   0   21.62    1.10
  -1   3   0   18.78    1.17
   1   3   1 1193.65    8.62
   1   3   2  683.54    8.13
   1   3   3 2084.64   16.98
   1   3   4  378.43    8.56
   1   3   5  393.20   10.32
   1   3   6    0.55    0.51
   1   3   6    1.15    0.65
   1  -3   7   13.85    1.07
  -1  -3  -7   11.68    0.89
   1   3   7   11.32    1.02
   1   3   7   11.04    2.04
   1  -3   8   42.21    1.86
  -1  -3  -8   38.05    1.61
  -1  -3  -9   11.85    0.86
  -1  -3 -10    1.60    0.30
  -1   3 -10    0.90    0.22
  -1   4  10    8.13    0.78
   1  -4 -10    7.84    0.52
   1  -4  -9   20.45    1.05
  -1  -4   9   18.38    1.06
  -1  -4   8  203.44    3.93
   1  -4  -8  192.60    3.50
   1  -4  -7    0.76    0.25
  -1   4   7    0.66    0.32
  -1   4   7    0.88    0.66
  -1  -4   7    0.97    0.29
   1  -4  -6    9.05    0.73
  -1   4   6    8.22    1.67
  -1   4   6    8.68    0.80
  -1   4   5  233.99    7.72
  -1   4   4    1.05    0.43
  -1   4   4    0.05    0.34
  -1   4   3    0.25    0.35
  -1   4   3    0.75    0.32
  -1   4   2  468.49    7.61
  -1   4   2  487.15    5.48
   1   4  -1  241.50    5.37
  -1   4   1  226.01    4.63
  -1   4   1  234.71    4.61
   1   4   0  755.72    9.42
   1   4   0  778.07    5.23
  -1   4   0  749.98    8.57
  -1   4   0  761.00    7.16
   1   4   1   72.29    2.32
   1   4   2    7.18    0.88
   1   4   3  135.22    4.48
   1   4   4    1.35    0.56
   1   4   5    1.67    0.73
   1   4   5    0.13    0.39
   1   4   6  178.77    3.78
   1   4   6  173.79    7.66
  -1  -4  -6  175.49    3.21
   1   4   6  168.30    7.30
   1   4   7   44.83    4.08
  -1  -4  -7   48.28    1.77
  -1  -4  -8    0.16    0.21
  -1  -4  -9   30.85    1.31
   1   4  10    1.51    0.36
  -1   4 -10    1.53    0.23
   1  -5 -10   33.10    0.80
  -1   5  10   41.69    1.60
   1  -5  -9   67.46    1.77
  -1   5   9   69.40    2.56
   1  -5  -8   11.72    0.85
   1  -5  -7    0.31    0.20
  -1   5   6   22.74    2.80
  -1   5   6   22.40    1.28
  -1   5   5   70.81    4.52
  -1   5   4  137.55    5.69
  -1   5   3    0.88    0.41
  -1   5   3    0.61    0.47
  -1   5   2    0.44    0.30
  -1   5   2    0.32    0.28
  -1   5   1   37.19    2.16
   1   5  -1   37.23    2.45
  -1   5   1   38.04    2.07
  -1   5   0  798.04    5.98
   1   5   0  823.05   10.97
  -1   5   0  830.58    7.80
  -1   5   0  807.21   10.27
   1   5   1   37.15    2.38
   1   5   1   40.05    1.86
   1   5   1   36.61    1.83
   1   5   2   85.38    3.33
   1   5   2   80.42    3.08
   1   5   3  456.95    8.50
   1   5   3  438.01    8.73
   1   5   4    6.01    1.15
   1   5   4   10.30    1.48
   1   5   5   76.85    4.56
  -1  -5  -6   15.52    0.99
   1   5   6   15.64    2.30
  -1  -5  -7  113.06    2.71
  -1  -5  -8   33.33    1.46
   1   5   9   32.57    1.72
  -1  -5 -10   15.46    0.59
   1   5  10   18.17    1.02
  -1   6  10   44.69    1.51
  -1   6   9   47.32    2.03
  -1   6   8   64.96    2.71
  -1   6   7   26.16    1.78
   1  -6  -7   27.34    1.32
  -1   6   6  189.53    4.63
  -1   6   6  169.88    7.88
  -1   6   5   45.68    3.81
  -1   6   5   48.97    2.26
  -1   6   4   38.77    3.20
  -1   6   3   53.21    3.37
  -1   6   3   58.94    3.27
  -1   6   2    9.66    1.26
  -1   6   2    9.95    1.30
  -1   6   1  152.40    4.43
  -1   6   1  150.48    4.98
   1   6  -1  143.67    5.34
  -1   6   0  294.06    6.97
   1   6   0  299.56    5.63
   1   6   0  293.42    7.33
   1   6   1  545.73   10.21
   1   6   1  555.48    7.84
   1   6   2  463.15    7.95
   1   6   2  447.91    9.37
   1   6   2  455.11    8.12
   1   6   3   15.47    1.73
   1   6   4   37.71    3.04
  -1  -6  -5    1.00    0.26
   1   6   5    0.86    0.34
   1   6   5    0.10    0.28
   1   6   6   16.30    1.38
   1   6   6   14.30    2.27
  -1  -6  -6   15.29    0.99
   1   6   7   14.39    1.32
  -1  -6  -7   14.04    0.96
   1   6   8    0.06    0.33
  -1  -6  -9    9.79    0.56
   1   6   9   10.23    0.94
   1   6  10    4.13    0.44
  -1   7   9   14.13    1.06
  -1   7   8   53.78    2.39
  -1   7   7    0.57    0.44
  -1   7   6    0.22    0.36
  -1   7   5   12.50    2.07
  -1   7   5   14.64    1.35
  -1   7   4    1.36    0.67
  -1   7   4    0.46    0.29
  -1   7   3    8.94    1.47
  -1   7   3    9.40    1.39
  -1   7   2   22.93    2.19
   1   7  -1  733.58   13.08
  -1   7   1  699.26   12.01
   1   7   0   33.33    2.80
   1   7   1   63.78    3.77
   1   7   2  286.51    8.27
   1   7   3    8.82    1.54
   1   7   4  286.38    8.90
   1   7   4  274.35    8.70
   1   7   4  271.47    5.65
   1   7   5    6.10    1.42
   1   7   5    7.37    1.00
   1   7   6    8.82    1.08
   1   7   7   20.20    1.59
   1   7   8   69.16    2.63
   1   7   9   18.87    1.16
  -1   8   9    6.26    0.38
  -1   8   9    7.38    0.71
  -1   8   8   14.99    1.23
  -1   8   7  104.44    3.52
  -1   8   6   59.14    2.82
  -1   8   5   63.35    2.91
  -1   8   4   34.45    2.16
  -1   8   3   80.03    3.30
   1   8  -2    0.64    0.60
  -1   8   2    1.40    0.51
  -1   8   2    0.62    0.56
  -1   8   1  188.23    6.78
   1   8   0   59.79    4.07
   1   8   1  278.26    8.77
   1   8   2  166.26    6.69
  -1   8  -2  160.33    6.64
   1   8   2  172.98    5.23
   1   8   3    6.30    0.99
   1   8   3    5.35    1.26
   1   8   4    2.70    0.68
   1   8   5   30.12    2.02
   1   8   6    2.50    0.65
   1   8   7   49.53    2.39
   1   8   8   -0.19    0.35
   1   8   9    0.39    0.22
  -1   9   8    1.15    0.39
  -1   9   7    3.69    0.75
  -1   9   6   13.75    1.43
  -1   9   5   89.82    3.67
  -1   9   4   19.51    1.80
  -1   9   3   61.53    3.26
  -1   9   2   28.14    2.38
   1   9  -1   24.04    2.67
  -1   9   1   26.76    2.52
  -1   9   0    4.59    1.20
   1   9   0    5.83    1.35
   1   9   1   12.62    2.00
   1   9   1   12.50    1.84
  -1   9  -1   10.54    1.76
   1   9   2    7.41    1.56
   1   9   2    8.80    1.42
   1   9   3   70.94    3.57
   1   9   3   76.44    4.96
   1   9   4   19.46    1.81
   1   9   5   10.25    1.29
   1   9   6   21.84    1.75
   1   9   7  109.73    3.51
   1   9   8    0.99    0.34
  -1  10   8   94.47    1.35
  -1  10   8   90.94    2.58
  -1  10   7    4.90    0.80
  -1  10   6   10.43    1.29
  -1  10   5   17.35    1.77
  -1  10   4   44.82    2.97
  -1  10   3   49.25    3.28
  -1  10   2  578.45   11.86
  -1  10   1   28.77    2.87
   1  10  -1   31.32    3.23
  -1  10   0    1.55    0.85
   1  10   0    1.73    0.95
  -1  10  -1    2.46    1.01
   1  10   1    1.46    0.76
   1  10   2  150.28    6.26
   1  10   3   61.82    3.72
   1  10   4   24.04    2.20
   1  10   5   80.29    3.67
   1  10   6    1.20    0.56
   1  10   7   14.31    1.27
  -1  11   7   33.60    1.75
  -1  11   7   33.18    0.80
  -1  11   6    8.25    1.11
  -1  11   5    0.40    0.49
  -1  11   4   31.49    2.55
  -1  11   3    0.34    0.75
  -1  11   2    4.37    1.20
  -1  11   2    4.94    0.51
  -1  11   1   19.18    2.30
   1  11   0  290.29    9.60
  -1  11   0  284.11    9.27
   1  11   1  123.85    5.99
   1  11   2    1.72    0.87
   1  11   3   15.11    1.98
   1  11   4   75.70    3.92
   1  11   5   90.03    3.89
   1  11   6   -0.48    0.49
   1  11   7    0.30    0.21
  -1  12   6   33.16    1.72
  -1  12   5  155.14    4.65
  -1  12   4    2.05    0.84
  -1  12   3   16.18    1.89
  -1  12   2   16.51    2.01
  -1  12   2   16.76    0.80
  -1  12   1    5.17    1.33
  -1  12   1    7.53    0.61
   1  12   1   93.12    4.97
   1  12   2    3.94    1.10
   1  12   3  110.30    4.73
   1  12   4    1.80    0.72
   1  12   5    0.12    0.42
  -1  12  -5    0.07    0.07
   1  12   6    8.55    0.84
   1  13  -4    7.45    0.41
  -1  13   4    6.16    0.91
  -1  13   3   16.78    1.64
  -1  13   2    5.06    0.35
  -1  13   2    5.18    1.04
  -1  13   1   15.95    0.74
  -1  13   0   15.24    0.76
   1  13   1   71.70    1.48
  -1  13  -1   77.21    1.74
  -1  13  -2   18.30    0.83
   1  13   2   19.33    1.91
   1  13   3   16.85    1.63
  -1  13  -3   18.08    0.74
  -1  13  -4    9.57    0.43
   1  13   4    9.21    1.06
   1  14  -2    0.51    0.11
   1  14  -1   23.18    0.69
   1  14   0   13.42    0.50
  -1  14   0   17.52    0.61
  -1  14  -1    0.24    0.10
  -1  14  -2    0.31    0.10
   2   0 -11    0.00    0.08
  -2   0  10   79.43    2.20
   2   0 -10   86.80    2.04
  -2   0   9   -0.25    0.32
  -2   0   8   12.32    1.05
  -2   0   7    1.17    0.66
  -2   0   7    0.22    0.25
  -2   0   6  710.30   13.58
  -2   0   5   -0.50    0.42
  -2   0   4  988.75   12.04
  -2   0   3   -0.07    0.28
  -2   0   2 2139.77   12.86
  -2   0   1    0.10    0.20
   2   0  -1    0.13    0.06
   2   0   0  287.90    3.11
   2   0   1    0.51    0.27
   2   0   2 3403.50   18.89
   2   0   3    0.02    0.48
   2   0   4  315.43    8.37
   2   0   5   -0.36    0.52
   2   0   6  130.95    6.99
   2   0   7   -0.25    0.42
   2   0   7    0.14    0.23
   2   0   8   44.31    2.01
  -2   0  -9   -0.04    0.23
  -2   0 -10    1.43    0.29
   2  -1 -11    1.45    0.19
   2   1 -11    1.41    0.20
  -2  -1  10   52.35    1.73
  -2   1  10   51.30    1.79
   2  -1 -10   52.55    1.56
  -2   1   9    4.10    0.63
  -2  -1   9    5.44    0.71
  -2   1   8  132.95    3.39
  -2  -1   8  130.06    3.34
  -2  -1   7   69.98    2.32
  -2   1   7   70.81    2.36
  -2   1   7   65.10    4.68
  -2   1   6   17.96    2.24
  -2  -1   6   18.59    2.09
  -2   1   5   85.79    4.31
  -2  -1   5   89.74    4.05
  -2  -1   4   11.99    1.30
  -2   1   4   12.19    1.45
  -2   1   3  803.44    9.86
  -2  -1   3  813.85    9.03
  -2  -1   2  570.11    5.98
  -2   1   2  598.02    7.41
  -2   1   1 1953.73   11.30
   2   1  -1 1951.03    8.70
   2  -1   0    0.60    0.14
  -2   1   0    0.82    0.26
   2  -1   1   25.08    1.26
   2   1   1   23.98    1.26
   2  -1   2   92.90    3.18
   2   1   2   94.63    3.12
   2   1   3  276.57    6.51
   2  -1   3  265.97    6.62
   2  -1   4    8.49    1.51
   2   1   4   10.68    1.56
   2  -1   5   -0.15    0.72
   2   1   5    0.24    0.49
   2   1   6  124.48    6.72
   2  -1   6  133.16    7.13
   2   1   7   27.24    3.03
   2   1   7   28.18    1.62
   2  -1   7   30.53    1.66
   2   1   7   25.72    3.36
   2   1   8   40.66    1.97
  -2  -1  -8   40.85    1.67
   2  -1   8   41.47    1.92
  -2  -1  -9    1.08    0.31
  -2   1  -9    0.69    0.27
  -2  -1 -10   84.04    1.91
  -2   1 -10   81.13    1.83
  -2   2  11   78.89    1.68
   2   2 -11   78.09    1.28
   2  -2 -10   63.40    1.64
  -2  -2  10   59.04    1.77
   2  -2  -9    8.86    0.76
  -2   2   9    8.45    0.87
  -2  -2   9    8.55    0.83
  -2   2   8   22.66    1.42
  -2  -2   8   19.55    1.29
  -2  -2   7  116.10    3.01
  -2   2   7  117.92    3.08
  -2   2   7  109.78    6.28
  -2   2   6  475.37   11.95
  -2   2   5    2.03    0.75
  -2  -2   5    1.95    0.57
  -2  -2   4    4.98    0.78
  -2   2   4    3.61    0.86
  -2   2   3  222.39    5.52
  -2  -2   3  224.82    4.22
  -2  -2   2    0.83    0.24
  -2   2   2    1.20    0.46
   2   2  -1  145.58    3.15
  -2   2   1  149.10    2.19
  -2   2   1  150.95    3.44
   2  -2   0  442.48    2.98
  -2   2   0  449.69    5.46
   2  -2   1  405.36    5.09
   2   2   1  387.72    5.22
   2  -2   2 1310.88   12.10
   2   2   2 1329.48   11.74
   2   2   3  722.55   10.41
   2  -2   3  773.48   11.53
   2   2   4   70.12    3.85
   2  -2   4   70.59    4.03
   2   2   5  544.48   12.42
   2  -2   5  546.62   12.94
   2   2   6   33.69    3.52
   2   2   7  114.87    6.29
  -2  -2  -7  115.64    2.76
   2   2   7  108.54    6.80
   2   2   7  120.48    3.33
   2  -2   8   42.00    1.89
  -2  -2  -8   38.47    1.63
  -2  -2  -9    0.30    0.25
  -2  -2 -10   22.66    0.99
  -2   2 -10   21.55    0.91
   2  -3 -10   84.78    1.77
  -2  -3  10   81.46    1.92
   2  -3  -9  218.15    3.49
  -2   3   9  210.06    3.95
  -2  -3   9  214.03    3.92
   2  -3  -8   11.39    0.88
  -2   3   8   11.69    1.01
  -2  -3   8   12.13    1.01
  -2   3   7  115.77    6.63
  -2   3   7  120.06    3.11
  -2  -3   7  122.60    3.10
  -2   3   6   24.25    2.79
  -2   3   5    1.20    0.64
  -2   3   4  121.70    4.93
  -2  -3   3  137.26    2.81
  -2   3   3  145.42    4.80
  -2   3   2  232.02    3.77
  -2   3   2  233.43    5.26
  -2   3   1   89.90    2.27
  -2   3   1   93.67    3.00
   2   3  -1   92.77    2.95
  -2   3   0  479.82    6.09
   2   3   1  235.21    4.38
   2   3   2   90.11    3.11
   2   3   3  868.98   11.49
   2   3   4 1489.64   17.79
   2   3   5 1558.11   20.97
  -2  -3  -6  223.55    3.64
   2   3   6  214.88    8.92
   2   3   7  428.65   12.27
  -2  -3  -7  426.69    5.27
  -2  -3  -8    3.88    0.54
   2  -3   8    5.54    0.68
  -2  -3  -9   17.34    1.01
   2   3  10    0.12    0.19
  -2  -3 -10    0.41    0.20
  -2   3 -10    0.29    0.12
  -2   4  10   30.80    1.43
   2  -4 -10   29.42    0.93
   2  -4  -9  304.84    3.89
  -2  -4   9  293.93    4.28
  -2  -4   8    8.90    0.85
   2  -4  -8    8.80    0.75
  -2   4   8    7.17    0.77
  -2   4   7    1.75    0.85
  -2   4   7    2.15    0.44
  -2  -4   7    3.17    0.53
   2  -4  -7    2.39    0.41
  -2   4   6   47.89    1.83
   2  -4  -6   49.54    1.69
  -2   4   6   44.00    3.87
  -2   4   5  153.86    6.47
  -2   4   4   55.92    3.53
  -2   4   3   11.37    1.05
  -2   4   3   11.61    1.46
  -2   4   2  156.58    4.65
  -2   4   2  156.98    3.74
   2   4  -2  149.17    4.50
  -2   4   1  263.18    4.78
   2   4  -1  270.84    5.80
  -2   4   1  266.61    5.51
  -2   4   0  159.93    3.78
   2   4   0  157.19    4.48
   2   4   1   44.13    2.05
   2   4   2  297.25    5.96
   2   4   3   67.99    3.26
   2   4   4   24.50    2.34
   2   4   5  142.75    6.43
   2   4   6  259.25    9.13
   2   4   6  279.77   10.09
  -2  -4  -6  274.38    4.09
  -2  -4  -7   81.82    2.35
  -2  -4  -8  129.73    2.89
  -2  -4  -9    0.87    0.27
   2   4  10   28.22    1.28
  -2  -4 -10   29.74    0.95
  -2   5  10   31.72    1.35
  -2   5   9    4.59    0.69
   2  -5  -9    7.30    0.57
   2  -5  -8  124.30    2.66
  -2  -5   8   96.88    2.56
   2  -5  -7   79.94    2.25
  -2   5   7   95.72    2.67
  -2   5   6  361.12    4.97
  -2   5   6  351.60   11.26
  -2   5   5    7.02    1.48
  -2   5   4   27.77    2.64
  -2   5   3   23.57    1.71
  -2   5   3   24.07    2.20
   2   5  -2    6.88    1.17
  -2   5   2    7.05    1.09
  -2   5   2    7.64    0.95
  -2   5   1  107.58    3.85
  -2   5   1  110.56    3.62
   2   5  -1  108.85    4.24
   2   5   0  133.85    4.70
  -2   5   0  133.26    3.70
   2   5   0  135.83    3.90
   2   5   1  340.94    6.25
   2   5   2    5.17    0.86
   2   5   3  112.85    4.43
   2   5   4  127.97    5.47
   2   5   5    2.91    0.93
   2   5   5    3.39    0.99
  -2  -5  -6   34.56    1.50
   2   5   6   34.14    3.35
  -2  -5  -7    5.70    0.64
  -2  -5  -8  143.36    2.97
   2   5   8  144.10    3.82
   2   5   9  144.51    3.47
   2   5  10    0.10    0.16
  -2  -5 -10    0.14    0.09
  -2   6  10   62.17    1.71
  -2   6   9   13.21    1.07
  -2   6   8   80.66    2.99
   2  -6  -7   10.22    0.79
  -2   6   7    9.28    1.10
  -2   6   6   86.59    5.70
  -2   6   6   86.33    3.15
  -2   6   5    3.14    1.06
  -2   6   5    4.02    0.68
  -2   6   4    0.82    0.60
  -2   6   3   -0.09    0.31
  -2   6   2   20.15    1.76
  -2   6   2   20.11    1.99
  -2   6   1  218.80    5.63
   2   6  -1  227.81    6.90
  -2   6   1  220.55    5.80
   2   6   0   79.27    3.94
   2   6   0   80.87    3.30
   2   6   1  277.30    7.62
   2   6   1  259.23    6.00
   2   6   2  240.36    5.96
   2   6   2  222.94    5.89
   2   6   3   17.81    1.85
   2   6   3   17.37    1.85
   2   6   4   -0.21    0.29
   2   6   5    0.98    0.39
  -2  -6  -5    1.54    0.34
   2   6   5    0.95    0.53
   2   6   6  182.47    4.56
   2   6   6  183.64    7.97
  -2  -6  -6  183.19    3.47
   2   6   7    8.55    1.03
   2   6   8   54.02    2.33
  -2  -6  -8   55.85    1.61
   2   6   9    0.72    0.33
  -2  -6  -9    0.91    0.19
  -2   7   9    9.63    0.86
  -2   7   9    8.70    0.52
  -2   7   8  183.48    4.33
  -2   7   7   23.23    1.73
  -2   7   6    7.51    1.03
  -2   7   5  137.89    4.14
  -2   7   5  140.91    7.21
  -2   7   4    2.47    0.95
  -2   7   4    2.99    0.62
  -2   7   3   18.40    2.22
  -2   7   2  135.19    5.01
   2   7  -1  344.96    9.31
   2   7   0   26.56    2.54
   2   7   0   29.09    2.12
   2   7   1    1.32    0.73
   2   7   2   15.17    2.01
   2   7   3    0.33    0.36
   2   7   4    0.31    0.28
   2   7   4    0.42    0.41
   2   7   5    4.83    0.81
   2   7   5    3.47    1.06
   2   7   5    4.75    1.25
   2   7   6   14.44    1.34
   2   7   7   43.83    2.23
  -2  -7  -7   31.56    1.19
   2   7   8    0.83    0.39
  -2  -7  -8    1.13    0.21
   2   7   9   39.85    1.62
  -2   8   9    4.05    0.53
  -2   8   9    3.95    0.30
  -2   8   8   12.30    1.12
  -2   8   7    1.28    0.52
  -2   8   6  167.98    4.69
  -2   8   5  163.65    4.66
  -2   8   4  181.85    4.93
  -2   8   3   51.15    2.67
  -2   8   2    0.39    0.39
   2   8  -2    1.73    0.72
   2   8  -1   29.59    2.96
   2   8   0    0.00    0.37
   2   8   1    4.98    1.22
  -2   8  -2    0.04    0.62
   2   8   2    0.38    0.46
   2   8   2    0.43    0.38
   2   8   3   28.14    2.09
   2   8   3   26.20    2.86
   2   8   4  189.24    5.21
   2   8   4  200.58    8.16
   2   8   5   -0.10    0.39
   2   8   6  150.57    4.39
   2   8   7  154.63    4.11
   2   8   8    2.29    0.51
  -2   9   8    1.62    0.46
  -2   9   8    1.48    0.24
  -2   9   7    9.55    1.10
  -2   9   6    5.32    0.93
  -2   9   5   78.02    3.42
  -2   9   4   43.03    2.63
  -2   9   3  165.05    5.37
  -2   9   2   66.15    3.68
   2   9  -1  119.71    5.89
  -2   9   1  114.56    5.26
  -2  -9   1  133.02    3.16
  -2  -9   0  397.49    5.33
  -2   9   0  354.42    9.74
   2   9   0  406.00   11.61
   2   9   0  340.96    9.80
   2   9   1   67.00    4.74
  -2   9  -1   60.35    4.24
  -2  -9  -1   63.43    2.10
   2   9   1   62.19    4.05
   2   9   2   68.20    3.95
   2   9   2   73.91    4.94
   2   9   3  203.32    6.32
   2   9   4  247.57    6.46
   2   9   5   11.84    1.39
   2   9   6   23.04    1.77
   2   9   7    0.98    0.46
  -2  -9  -8    1.92    0.22
   2   9   8    1.86    0.43
  -2  10   8   20.19    0.60
  -2  10   7  197.39    4.71
  -2  10   6    1.25    0.53
  -2  10   5   21.82    1.97
  -2  10   4    3.65    0.96
  -2  10   3   12.82    1.69
  -2  10   2  270.25    8.07
  -2  10   2  284.78    3.92
  -2  10   1   22.93    2.52
   2  10  -1   28.06    3.13
  -2  10   0   11.68    1.86
   2  10   0   13.27    2.09
  -2 -10   0   15.85    1.09
  -2  10  -1   71.19    4.76
   2  10   1   74.57    4.73
  -2 -10  -1   79.16    2.38
   2  10   2    9.46    1.67
  -2 -10  -2   10.79    0.88
   2  10   3   94.29    4.72
  -2 -10  -3  102.27    2.60
   2  10   4  162.53    5.69
  -2 -10  -4  180.63    3.34
   2  10   5  129.08    4.65
  -2 -10  -5  150.93    2.85
  -2 -10  -6   11.54    0.70
   2  10   6    9.40    1.18
   2  10   7    9.18    1.00
  -2  11   7   -0.05    0.24
  -2  11   6   65.22    2.96
  -2  11   6   68.80    1.47
  -2  11   5    0.95    0.59
  -2  11   4   60.54    3.50
  -2  11   3    1.38    0.71
  -2  11   2   11.26    1.75
  -2  11   2   12.02    0.76
  -2  11   1   14.95    2.09
  -2  11   1   15.87    0.96
  -2  11   0  210.76    7.82
   2  11   0  216.52    8.32
   2  11   1    2.62    0.92
   2  11   2   84.33    4.81
   2  11   3    6.67    1.34
   2  11   4    0.51    0.59
   2  11   5    0.06    0.50
  -2  11  -5    0.30    0.12
   2  11   6   22.88    1.66
  -2  12   6   38.26    1.77
  -2  12   5  114.87    3.91
  -2  12   4    2.94    0.84
  -2  12   3   22.80    2.14
  -2  12   2   69.39    1.67
  -2  12   2   62.57    3.71
  -2  12   1   87.13    4.60
  -2  12   1   90.64    2.00
  -2  12   0  114.63    2.40
   2  12   1    0.39    0.76
   2  12   2    8.41    1.49
  -2  12  -3  185.48    2.83
   2  12   3  173.03    5.79
  -2  12  -4   18.57    0.77
   2  12   4   17.73    1.70
   2  12   5   13.63    1.27
  -2  13   4    4.69    0.78
  -2  13   3   22.08    1.83
  -2  13   2   32.93    2.40
  -2  13   2   34.77    0.94
  -2  13   1    3.83    0.37
  -2  13   0   21.40    0.88
   2  13   1    7.75    0.47
  -2  13  -1    8.56    0.57
  -2  13  -2  164.05    2.31
   2  13   3   15.44    1.48
  -2  13  -3   16.36    0.67
   2  13   4   19.75    1.39
   2  14  -2    1.62    0.17
   2  14  -1   19.00    0.59
  -2  14   0   24.71    0.71
  -2  14  -1    1.11    0.17
  -2  14  -2    2.99    0.23
   3   0 -11    0.02    0.06
  -3   0  10   15.59    0.99
  -3   0   9   -0.03    0.29
  -3   0   8   65.95    2.39
  -3   0   7   -0.61    0.48
  -3   0   7    0.54    0.29
  -3   0   6  492.18   11.40
  -3   0   5    0.05    0.27
  -3   0   4   18.47    1.77
  -3   0   3   -0.06    0.30
  -3   0   2   15.64    1.27
  -3   0   1    0.00    0.25
   3   0   0   23.07    1.10
   3   0   1    0.69    0.29
   3   0   2  188.96    4.73
   3   0   3    0.55    0.48
   3   0   4  116.46    5.27
   3   0   5    0.24    0.60
   3   0   6  229.37    9.51
   3   0   7   -0.17    0.57
   3   0   7    0.45    0.34
  -3   0  -8  428.26    5.28
  -3   0  -9    0.12    0.20
  -3   0 -10   32.96    1.12
   3   1 -11    0.04    0.07
  -3   1  11    0.00    0.10
   3  -1 -10   13.14    0.75
  -3  -1  10   14.13    0.92
  -3   1  10   13.55    0.91
  -3   1   9  182.94    3.88
  -3  -1   9  180.10    3.80
  -3   1   8   38.13    1.84
  -3  -1   8   34.82    1.74
  -3  -1   7    0.58    0.29
  -3   1   7    0.11    0.21
  -3   1   7    0.94    0.78
  -3  -1   6    0.44    0.38
  -3   1   6    0.19    0.38
  -3   1   5   41.56    3.09
  -3  -1   5   40.32    2.82
  -3   1   4   12.35    1.54
  -3  -1   4   10.43    1.26
  -3  -1   3   54.07    2.47
  -3   1   3   53.79    2.75
  -3  -1   2  218.14    4.34
  -3   1   2  231.69    4.99
   3   1  -1  235.13    3.34
  -3   1   1  237.44    4.66
   3   1   0  265.42    4.16
   3  -1   0  272.69    3.53
  -3   1   0  271.17    4.88
   3  -1   1   54.61    2.05
   3   1   1   59.94    2.26
   3  -1   2  675.20    9.15
   3   1   2  664.46    9.11
   3  -1   3    0.53    0.36
   3   1   3    0.07    0.37
   3  -1   4   27.69    2.65
   3   1   4   23.73    2.37
   3   1   5  153.31    6.87
   3  -1   5  157.44    7.23
   3  -1   6    0.22    0.40
   3   1   6    0.61    0.42
   3   1   7  131.53    7.75
   3  -1   7  144.63    3.68
  -3  -1  -7  129.51    2.93
  -3  -1  -8    0.86    0.29
  -3   1  -9   79.86    2.07
  -3  -1  -9   76.30    2.10
  -3   1 -10   49.81    1.33
  -3  -1 -10   52.59    1.44
   3   2 -11    2.59    0.22
  -3   2  10    0.29    0.24
  -3  -2  10    0.01    0.19
   3  -2 -10    0.05    0.14
  -3   2   9   79.76    2.51
   3  -2  -9   77.07    2.09
  -3  -2   9   80.87    2.46
  -3  -2   8    0.61    0.30
  -3   2   8   -0.05    0.29
  -3   2   7  223.57    4.22
  -3  -2   7  228.88    4.24
  -3   2   6   18.24    2.40
  -3  -2   5  120.98    4.61
  -3   2   5  128.48    5.65
  -3   2   4    9.31    1.39
  -3  -2   4    8.88    1.09
  -3  -2   3   68.77    2.65
  -3   2   3   71.58    3.36
  -3  -2   2  259.85    4.30
   3   2  -2  268.50    4.51
  -3   2   1  863.12    9.43
   3  -2  -1  859.68    3.96
   3  -2   0    2.39    0.31
  -3   2   0    1.25    0.43
   3  -2   1   69.90    2.32
   3   2   1   70.80    2.56
   3   2   2  273.08    5.83
   3  -2   2  266.46    5.80
   3   2   3    1.70    0.57
   3  -2   3    2.19    0.72
   3   2   4    2.44    0.78
   3  -2   4    4.10    1.07
   3   2   5  146.65    6.61
   3  -2   5  151.04    7.04
   3   2   6   24.75    3.07
  -3  -2  -6   27.67    1.28
  -3  -2  -7  113.12    2.74
   3   2   7  103.43    6.75
  -3  -2  -8  113.57    2.73
  -3   2  -9   33.71    1.31
  -3  -2  -9   35.19    1.41
  -3  -2 -10    4.24    0.42
  -3   2 -10    4.86    0.40
  -3  -3  10   28.14    1.14
   3  -3 -10   27.97    0.94
  -3   3   9    5.81    0.67
   3  -3  -9    6.20    0.57
  -3  -3   9    5.81    0.67
  -3   3   8    6.03    0.74
   3  -3  -8    6.93    0.68
  -3  -3   8    6.50    0.75
  -3   3   7    3.75    1.26
  -3   3   7    3.03    0.53
  -3  -3   7    3.50    0.57
  -3   3   6  201.40    8.15
  -3   3   6  213.48    3.78
  -3   3   5   52.42    3.75
  -3   3   4  318.40    8.32
  -3   3   3    0.97    0.54
  -3  -3   3    1.74    0.36
   3   3  -2   21.70    1.53
  -3   3   2   21.54    0.93
  -3   3   2   19.35    1.67
   3   3  -1  350.62    6.08
  -3   3   1  362.43    6.49
  -3   3   0  123.06    3.64
   3   3   1   47.15    2.23
   3  -3   1   42.73    1.79
   3   3   2    1.89    0.56
   3  -3   2    9.55    1.10
   3  -3   3    3.56    0.84
   3   3   3    3.29    0.79
   3  -3   4   43.22    3.34
   3   3   4   39.92    3.04
   3   3   5    5.33    1.29
  -3  -3  -6    9.25    0.75
   3   3   6    5.38    1.44
  -3  -3  -7    6.73    0.68
   3   3   7    6.76    1.70
   3   3   7    6.65    1.54
  -3  -3  -8    6.01    0.65
  -3  -3  -9    9.22    0.73
  -3   3  -9    8.58    0.63
  -3   3 -10    3.41    0.29
   3   3  10    3.78    0.47
  -3  -3 -10    3.82    0.37
  -3  -4  10   20.65    0.82
  -3   4  10   24.87    1.23
  -3  -4   9    4.78    0.57
   3  -4  -9    6.58    0.55
  -3   4   9    5.50    0.48
   3  -4  -8  111.53    2.57
  -3   4   8  107.27    2.86
  -3  -4   8  117.08    2.98
   3  -4  -7   83.83    2.32
  -3   4   7   81.35    2.51
  -3  -4   7   80.95    2.52
  -3   4   6  150.82    7.38
  -3   4   6  158.29    3.29
  -3   4   5  122.53    5.97
  -3   4   4  341.25    9.11
  -3   4   3   25.54    2.26
   3   4  -2  132.07    4.33
  -3   4   2  144.86    3.19
  -3   4   2  141.32    4.85
  -3   4   1 1133.55   12.31
   3   4  -1 1116.62   12.34
   3   4   0  140.67    4.02
  -3   4   0  138.19    4.09
   3   4   1   17.18    1.44
   3   4   2   74.00    3.27
   3   4   3  231.59    6.48
   3   4   4  214.41    7.14
   3   4   5  165.16    7.05
   3   4   6  186.78    8.42
  -3  -4  -6  198.78    3.58
  -3  -4  -7  214.87    3.79
  -3  -4  -8   10.49    0.85
   3   4   9  143.47    3.35
  -3  -4  -9  140.68    2.68
  -3   4  -9  147.92    2.35
  -3  -4 -10    1.28    0.21
   3   4  10    1.22    0.27
  -3   5  10  228.71    3.39
  -3  -5   9   16.28    0.89
  -3   5   9   16.70    0.80
  -3   5   9   17.39    1.24
   3  -5  -9   16.73    0.78
   3  -5  -8   17.09    0.95
  -3  -5   8   24.58    1.29
  -3   5   7  530.25    6.08
  -3  -5   7  454.49    5.90
  -3   5   6    4.23    1.31
  -3   5   5  133.55    6.60
  -3   5   4  101.57    5.25
  -3   5   3   20.34    2.16
   3   5  -2   30.74    2.35
  -3   5   2   30.64    1.75
  -3   5   2   29.59    2.39
  -3   5   1  132.68    4.50
   3   5  -1  141.04    4.91
   3   5   0   96.50    4.22
   3   5   0   96.79    3.61
  -3   5   0  100.60    3.69
   3   5   1   86.49    3.51
   3   5   2   24.13    1.99
   3   5   3   86.31    4.15
   3   5   4  352.46    9.47
   3   5   5  237.44    8.63
  -3  -5  -5  265.22    4.04
   3   5   6    1.24    0.66
  -3  -5  -6    2.25    0.41
  -3  -5  -7  486.52    5.68
   3   5   8   10.69    1.06
   3   5   9  118.65    2.94
  -3  -5  -9  121.77    2.15
  -3  -5 -10   11.12    0.44
  -3   6  10   26.61    1.03
  -3   6   9  134.89    2.15
  -3   6   9  143.99    3.32
  -3   6   8   82.19    2.94
  -3   6   7  336.55    6.32
  -3   6   6   86.92    5.96
  -3   6   6   93.80    3.32
  -3   6   5   12.66    1.20
  -3   6   5   11.61    2.08
  -3   6   4  277.01    9.36
  -3   6   3  259.63    8.28
  -3   6   2  220.72    6.88
   3   6  -2  219.16    6.95
   3   6  -1    4.68    1.06
  -3   6   1    5.05    0.96
   3   6   0    4.19    1.00
   3   6   0    3.69    0.77
   3   6   1  454.31   10.08
   3   6   1  436.89    8.67
   3   6   2   26.38    2.24
   3   6   3   37.56    2.85
   3   6   4   85.87    4.77
   3   6   4   84.15    4.76
   3   6   5   89.29    3.18
   3   6   5   78.31    4.94
   3   6   6    5.31    0.81
  -3  -6  -7    9.44    0.73
   3   6   7    9.15    1.04
   3   6   8    0.48    0.36
  -3  -6  -8    0.74    0.22
  -3  -6  -9   32.47    0.94
   3   6   9   36.14    1.52
  -3   7   9   72.85    2.22
  -3   7   9   68.58    1.40
  -3   7   8    3.60    0.64
  -3   7   7    0.39    0.39
  -3   7   6   57.07    2.72
  -3   7   5    0.67    0.42
  -3   7   5   -0.71    0.53
  -3   7   4  914.91   10.22
  -3   7   4  930.11   17.92
  -3   7   3   91.34    5.10
  -3   7   2   43.42    3.12
   3   7  -1    9.62    1.65
   3   7  -1    7.94    1.26
   3   7   0    6.04    1.08
   3   7   0    8.01    1.45
   3   7   1   80.58    4.04
   3   7   1   74.19    4.41
   3   7   2  385.80    9.02
   3   7   2  381.92   10.30
   3   7   3    9.91    1.73
   3   7   4   62.12    2.80
  -3  -7  -5   19.59    1.01
   3   7   5   19.13    1.57
  -3  -7  -6   13.56    0.83
   3   7   6   10.97    1.16
  -3  -7  -7    9.21    0.64
   3   7   7   10.13    1.07
   3   7   8  165.00    3.73
  -3  -7  -8  153.88    2.17
   3   7   9   37.95    1.42
  -3   8   9    4.92    0.54
  -3   8   9    5.95    0.35
  -3   8   8    7.89    0.88
  -3   8   7   35.10    2.05
  -3   8   6   15.32    1.43
  -3   8   5  347.16    6.84
  -3   8   4   34.74    2.17
  -3   8   3   56.82    2.86
  -3   8   3   58.51    1.66
  -3   8   2  118.35    4.32
  -3   8   2  132.11    2.64
  -3   8   1   28.43    2.36
   3   8  -1   28.31    2.63
   3   8  -1   28.85    3.03
   3   8  -1   30.49    2.57
   3   8   0   56.90    4.18
  -3  -8  -1   14.35    0.98
   3   8   1   14.33    2.07
  -3   8  -1   15.67    1.98
   3   8   1   13.53    1.74
   3   8   2   13.58    1.59
   3   8   2   13.08    2.03
   3   8   3   38.72    3.61
   3   8   3   40.55    2.55
   3   8   4   92.12    3.71
   3   8   5  183.42    5.07
   3   8   6    7.83    1.01
   3   8   7    0.02    0.32
   3   8   8    1.49    0.41
  -3   9   8   57.92    2.19
  -3   9   8   59.01    1.31
  -3   9   7    2.69    0.60
  -3   9   6   20.05    1.67
  -3   9   5   16.08    1.59
  -3   9   4   67.52    3.30
  -3   9   3  361.37    4.22
  -3   9   3  324.88    7.63
  -3   9   2  221.91    6.78
  -3   9   2  229.31    3.54
  -3   9   1   36.44    3.03
  -3  -9   1   41.70    1.82
   3   9  -1   39.18    3.41
  -3  -9   0   28.78    1.48
   3   9   0   30.05    3.25
  -3   9   0   33.53    3.01
   3   9   0   33.29    3.02
  -3  -9  -1   54.33    2.03
   3   9   1   60.43    4.57
  -3   9  -1   50.86    3.89
   3   9   1   54.81    3.82
   3   9   2    0.54    0.55
   3   9   2    0.99    0.70
  -3  -9  -2    0.94    0.30
   3   9   3    5.05    1.11
   3   9   4    5.96    1.07
   3   9   5    1.42    0.50
   3   9   6    1.39    0.53
   3   9   7  154.49    3.98
  -3  -9  -8    7.10    0.40
   3   9   8    6.21    0.65
  -3  10   7    0.17    0.33
  -3  10   7    0.01    0.12
  -3  10   6   24.47    1.91
  -3  10   5    6.52    1.12
  -3  10   4   -0.06    0.51
  -3  10   3    2.34    0.84
  -3  10   3    3.34    0.41
  -3  10   2    6.87    1.38
  -3  10   2    6.67    0.60
  -3  10   1  132.45    5.91
  -3  10   1  143.99    2.91
   3  10  -1  146.79    6.91
   3  10   0  455.00   11.95
  -3 -10   0  451.20    5.94
  -3  10  -1  142.42    6.59
  -3 -10  -1  147.89    3.36
   3  10   2  116.86    5.66
  -3 -10  -2  111.71    2.87
   3  10   3   28.73    2.66
  -3 -10  -3   28.09    1.40
  -3 -10  -4   33.68    1.47
   3  10   4   35.69    2.70
  -3 -10  -5    5.45    0.57
   3  10   5    8.17    1.19
   3  10   6    7.88    1.05
  -3 -10  -6    8.76    0.62
  -3 -10  -7   12.01    0.55
   3  10   7   10.86    1.01
  -3  11   6    9.38    1.13
  -3  11   6    9.49    0.53
  -3  11   5  225.60    6.07
  -3  11   5  228.35    2.90
  -3  11   4   12.45    1.63
  -3  11   4   13.25    0.73
  -3  11   3    0.02    0.59
  -3  11   3    0.31    0.14
  -3  11   2    8.18    1.46
  -3  11   2    6.16    0.56
  -3  11   1   12.77    1.89
  -3  11   1   13.60    0.86
   3  11   0  159.40    7.06
  -3  11   0  152.02    6.54
  -3  11   0  158.95    3.03
   3  11   1   75.66    4.69
  -3 -11  -1   74.12    2.26
  -3 -11  -2  150.25    3.10
   3  11   2  169.44    6.60
  -3 -11  -3   92.63    2.34
  -3  11  -3   90.03    2.16
   3  11   4    2.68    0.82
  -3  11  -4    2.98    0.37
  -3 -11  -4    3.74    0.44
   3  11   5   12.55    1.39
  -3 -11  -5   15.56    0.78
   3  11   6   31.30    1.79
  -3  12   5  100.08    3.44
  -3  12   4   14.81    1.54
  -3  12   3   42.21    2.82
  -3  12   2   49.03    3.22
  -3  12   2   52.30    1.44
  -3  12   1   25.07    2.44
  -3  12   1   25.45    1.07
  -3  12   0    0.80    0.25
   3  12   1   22.98    2.44
  -3  12  -1   25.05    1.11
  -3  12  -2   69.11    1.79
   3  12   2   66.03    3.84
   3  12   3   46.93    2.97
  -3  12  -3   52.25    1.41
   3  12   4   17.11    1.59
  -3  12  -4   14.82    0.65
   3  12   5   17.69    1.31
  -3  13   4   56.95    2.31
  -3  13   3   48.76    2.52
  -3  13   2    7.75    0.45
  -3  13   1    2.81    0.31
  -3  13   0    1.45    0.26
  -3  13  -1   15.66    0.76
  -3  13  -2   54.84    1.32
  -3  13  -3    2.82    0.27
  -3  14   0   24.85    0.69
  -3  14  -1    0.03    0.07
  -4   0  10   20.98    1.10
  -4   0   9    0.06    0.31
  -4   0   8    1.52    0.44
  -4   0   7    0.80    0.56
  -4   0   7    0.18    0.23
  -4   0   6   59.36    4.17
  -4   0   5   -0.36    0.41
  -4   0   4 1822.51   18.74
  -4   0   3    0.31    0.47
  -4   0   2  548.30    8.11
  -4   0   1    0.12    0.35
   4   0   0  217.31    4.01
   4   0   1    0.93    0.39
   4   0   2  755.82   10.19
   4   0   3    0.36    0.46
   4   0   4  323.44    9.26
   4   0   5    0.58    0.68
   4   0   6   52.51    4.79
   4   0   7   -0.46    0.49
  -4   0  -7    0.13    0.15
  -4   0  -8    1.14    0.31
  -4   0  -9    0.06    0.16
  -4   0 -10   40.54    1.13
  -4   0 -10   39.10    1.11
  -4  -1  10    6.58    0.63
  -4   1  10    6.17    0.61
   4  -1 -10    5.39    0.45
  -4  -1   9    6.59    0.76
  -4   1   9    7.01    0.79
  -4  -1   8   15.93    1.18
  -4   1   8   18.24    1.26
  -4  -1   7  159.42    3.60
  -4   1   7  160.40    3.60
  -4   1   6   35.40    3.35
  -4  -1   6   45.29    3.52
  -4   1   5  140.06    5.99
  -4  -1   5  147.36    5.74
  -4   1   4  445.00    9.51
  -4  -1   4  444.28    8.89
  -4  -1   3  174.01    4.83
  -4   1   3  183.36    5.58
  -4  -1   2    3.59    0.65
  -4   1   2    4.49    0.82
  -4  -1   1  284.74    5.41
  -4   1   1  287.13    5.72
   4   1   0  208.21    4.24
   4  -1   0  202.07    3.72
   4   1   1    0.73    0.39
   4  -1   1    0.10    0.24
   4  -1   2    1.18    0.47
   4   1   2    1.26    0.53
   4  -1   3    5.05    1.07
   4   1   3    2.53    0.75
   4  -1   4   43.54    3.43
   4   1   4   39.31    3.18
   4   1   5  152.94    7.12
   4  -1   5  155.35    7.42
  -4  -1  -6   60.48    1.91
   4   1   6   56.42    4.86
   4  -1   6   57.92    5.05
  -4  -1  -7   11.77    0.89
   4   1   7   11.25    2.28
  -4   1  -8    0.85    0.27
  -4  -1  -8    0.36    0.22
  -4  -1  -9   54.27    1.67
  -4   1  -9   57.65    1.66
  -4  -1 -10  101.98    1.82
  -4   1 -10   99.18    1.65
  -4   2  10    3.95    0.48
   4  -2 -10    3.50    0.34
  -4  -2  10    4.58    0.50
  -4  -2   9   48.84    1.90
  -4   2   9   48.88    1.92
   4  -2  -9   47.75    1.56
  -4   2   8    0.15    0.30
  -4  -2   8   -0.09    0.24
  -4  -2   7  348.47    5.29
  -4   2   7  324.12   11.41
  -4   2   7  325.23    5.11
  -4   2   6   19.83    2.58
  -4   2   6   23.24    1.29
  -4   2   5    3.70    1.11
  -4  -2   5    3.27    0.78
  -4   2   4 1042.64   15.29
  -4  -2   4 1014.86   12.30
  -4  -2   3   38.17    2.09
  -4   2   3   36.87    2.64
  -4   2   2   30.80    2.16
   4   2  -2   35.48    1.69
  -4  -2   2   35.54    1.89
  -4   2   1   11.52    1.24
   4  -2  -1   12.12    0.68
   4   2  -1   13.88    1.10
   4  -2   0   21.47    1.14
   4   2   0   22.22    1.53
   4   2   1   84.70    3.16
   4  -2   1   79.77    2.76
   4   2   2   49.17    2.70
   4  -2   2   48.52    2.64
   4   2   3    3.45    0.88
   4  -2   3    2.77    0.86
   4   2   4  137.57    5.88
   4  -2   4  151.59    6.45
   4   2   5   35.02    3.35
   4  -2   5   38.95    3.72
   4   2   6   13.95    2.41
  -4  -2  -6   17.99    1.05
   4  -2   6   17.64    2.85
  -4  -2  -7    7.01    0.70
  -4  -2  -8   16.98    1.06
  -4   2  -8   18.92    1.03
  -4  -2  -9    4.33    0.50
  -4   2  -9    4.69    0.45
   4   2  10    1.02    0.20
  -4   2 -10    0.76    0.14
  -4   2 -10    0.70    0.13
  -4  -3  10   96.58    2.04
   4  -3 -10   93.30    1.49
  -4   3  10   95.23    2.29
  -4   3   9    2.72    0.47
  -4  -3   9    1.97    0.42
   4  -3  -9    2.67    0.35
  -4   3   8    3.35    0.56
  -4   3   8    3.83    0.48
  -4  -3   8    4.11    0.60
   4  -3  -8    3.47    0.46
  -4  -3   7   11.96    1.00
  -4   3   7    8.82    1.89
  -4   3   7   10.20    0.92
  -4   3   6   65.67    2.10
  -4   3   6   65.45    4.87
  -4   3   5   30.15    3.01
  -4   3   4   36.58    3.03
  -4  -3   3   48.21    2.13
  -4   3   3   60.58    3.55
  -4   3   2  241.21    6.41
   4   3  -2  239.20    5.21
   4   3  -1  935.77   10.46
  -4   3   1  917.01   11.42
  -4   3   0  153.33    4.60
   4   3   0  151.50    4.26
   4  -3   1    5.62    0.74
   4   3   1    4.27    0.80
   4  -3   2  184.62    5.14
   4   3   2  194.95    5.53
   4  -3   3   87.30    4.32
   4   3   3   90.42    4.20
   4   3   4   38.98    3.15
   4  -3   4   45.64    3.54
   4  -3   5    0.44    0.50
   4   3   5    0.76    0.53
  -4  -3  -6    0.47    0.18
   4   3   6    0.37    0.37
  -4  -3  -7   12.10    0.91
  -4   3  -8    6.00    0.56
  -4  -3  -8    6.27    0.65
  -4  -3  -9    9.47    0.70
   4   3   9    9.34    0.81
  -4  -3 -10    4.66    0.38
  -4   4  10   17.88    0.96
  -4  -4  10   17.49    0.75
  -4   4   9  130.56    2.19
  -4  -4   9  130.07    2.81
  -4   4   9  120.27    3.07
  -4   4   9  118.39    2.68
  -4   4   8   19.57    1.21
  -4  -4   8   19.71    1.23
  -4   4   7   87.50    2.59
  -4  -4   7   93.51    2.72
  -4   4   6  216.42    9.24
  -4   4   6  211.82    3.79
  -4   4   5   12.36    2.02
  -4   4   4  305.46    9.25
  -4   4   3  471.72   10.43
  -4   4   2  111.71    4.61
   4   4  -2  115.48    4.15
   4   4  -1   95.54    3.79
  -4   4   1   89.08    3.78
  -4   4   0   53.83    2.86
   4   4   0   46.30    2.52
   4   4   1    9.43    1.21
   4   4   2  379.55    8.12
   4   4   3   13.73    1.76
   4   4   4   73.25    4.39
   4   4   5   39.67    3.64
  -4  -4  -5   49.58    1.74
   4   4   6   79.52    5.66
  -4  -4  -6   87.76    2.42
  -4  -4  -7    0.65    0.29
   4   4   8    4.09    0.63
  -4  -4  -8    4.16    0.54
   4   4   9   82.15    2.36
  -4  -4  -9   87.08    1.93
  -4  -4 -10   12.60    0.53
  -4   5  10    5.06    0.47
  -4   5   9   33.86    1.61
  -4   5   9   35.67    1.14
  -4  -5   9   35.85    1.30
  -4   5   8    3.01    0.61
  -4  -5   8    3.13    0.48
  -4   5   8    3.21    0.48
  -4  -5   7    5.50    0.65
  -4   5   6    4.37    1.30
  -4   5   5    8.35    1.79
  -4   5   4  341.49   10.29
  -4   5   3  196.86    7.17
   4   5  -2  242.83    6.77
  -4   5   2  221.92    6.85
  -4   5   1  183.93    5.78
   4   5  -1  197.37    6.01
   4   5   0   13.97    1.69
   4   5   0   13.94    1.51
   4   5   1  222.16    6.27
   4   5   2   22.10    2.10
   4   5   3    0.34    0.41
   4   5   4   21.70    2.47
   4   5   5   15.53    2.33
   4   5   5   19.38    1.40
  -4  -5  -5   17.73    1.07
   4   5   6   17.69    1.37
   4   5   6   20.81    2.87
   4   5   6   24.66    2.96
  -4  -5  -6   25.69    1.33
   4   5   7    2.14    0.52
  -4  -5  -8    2.85    0.41
   4   5   8    2.65    0.51
   4   5   9    0.80    0.25
  -4  -5  -9    0.89    0.21
  -4   6   9    5.63    0.64
  -4   6   9    5.83    0.45
  -4  -6   8  218.25    3.42
  -4   6   8  213.64    4.59
  -4   6   7  175.47    4.51
  -4  -6   7  200.00    3.69
  -4   6   6   17.19    1.42
  -4   6   5  415.98    6.81
  -4   6   5  400.81   12.51
  -4   6   4   85.00    5.38
  -4   6   3   22.95    2.55
  -4   6   2   21.91    2.28
   4   6  -2   27.39    2.52
  -4   6   1  112.69    4.82
   4   6  -1  110.70    5.05
   4   6   0   71.90    3.71
   4   6   0   77.94    4.32
   4   6   1  656.91   12.71
   4   6   1  662.87   11.69
   4   6   2    0.67    0.43
   4   6   3   46.29    3.46
   4   6   4  120.64    6.05
  -4  -6  -4  128.20    2.61
  -4  -6  -5   97.97    2.38
   4   6   5   98.88    5.67
  -4  -6  -6    6.60    0.63
   4   6   6    6.14    0.88
   4   6   7  239.96    5.04
  -4  -6  -7  230.13    3.53
   4   6   8    1.08    0.35
  -4  -6  -8    0.69    0.22
   4   6   9  260.26    3.55
  -4  -6  -9  275.85    2.59
  -4   7   9   44.38    1.60
  -4   7   9   46.82    1.12
  -4   7   8  134.95    2.50
  -4   7   8  133.98    3.42
  -4   7   7    0.42    0.35
  -4   7   6  200.70    4.96
  -4   7   5  210.23    9.15
  -4   7   5  215.06    5.12
  -4   7   4  116.65    6.46
  -4   7   4  120.57    3.77
  -4   7   3   61.72    1.72
  -4   7   3   58.45    4.16
  -4   7   3   65.34    2.73
  -4   7   2  162.53    6.37
   4   7  -2  166.14    6.88
   4   7  -1    2.02    0.68
   4   7  -1    2.69    0.95
   4   7   0  217.70    7.64
   4   7   0  211.38    6.86
   4   7   1   22.05    2.53
   4   7   1   19.23    2.17
   4   7   2    5.25    1.15
   4   7   2    4.77    1.22
   4   7   3   79.93    4.65
   4   7   3   97.56    3.68
   4   7   4  124.57    4.07
  -4  -7  -4  161.05    2.81
   4   7   5    7.65    1.03
  -4  -7  -5    4.95    0.50
   4   7   6   14.84    1.34
  -4  -7  -6   13.15    0.81
   4   7   7   15.99    1.29
  -4  -7  -7   15.07    0.79
   4   7   8   75.55    2.39
  -4  -7  -8   68.67    1.41
  -4   8   8    2.02    0.46
  -4   8   8    1.52    0.27
  -4   8   7   52.45    2.40
  -4   8   6  344.71    6.62
  -4   8   5   30.14    2.03
  -4   8   4    1.33    0.53
  -4   8   3   56.00    2.88
  -4   8   3   56.37    1.70
  -4   8   2  781.59   11.57
  -4   8   2  775.83    6.39
   4   8  -1   28.07    2.66
   4   8  -1   27.04    2.61
  -4   8   1   29.94    2.49
   4   8  -1   30.29    3.20
  -4  -8   1   32.36    1.57
  -4   8   1   30.41    1.33
   4   8   0   70.18    4.06
  -4   8   0   65.22    3.84
   4   8   0   57.72    4.37
  -4  -8   0   59.84    2.10
   4   8   0   61.36    4.00
   4   8   1   90.75    4.51
  -4   8  -1   85.70    4.68
  -4  -8  -1   93.86    2.59
   4   8   1   88.09    5.30
   4   8   2   15.41    1.78
   4   8   2   24.59    2.90
   4   8   3  120.57    4.65
   4   8   3  126.35    6.74
   4   8   4  101.09    4.02
   4   8   5   30.96    2.12
   4   8   6   60.52    2.75
   4   8   7    3.54    0.62
   4   8   8    6.70    0.69
  -4   9   8    4.01    0.56
  -4   9   8    4.51    0.35
  -4   9   7    9.79    0.64
  -4   9   7    9.28    1.02
  -4   9   6   16.79    1.52
  -4   9   5    0.95    0.55
  -4   9   4   29.47    2.25
  -4   9   3   22.97    2.11
  -4   9   3   26.43    1.18
  -4   9   2   77.28    2.05
  -4   9   2   80.26    4.21
   4   9  -1   12.98    1.95
  -4  -9   1   13.47    1.08
  -4   9   1   16.42    2.07
   4   9  -1   17.48    2.53
  -4   9   1   15.65    0.97
   4   9   0    0.47    0.56
  -4   9   0    0.52    0.55
  -4  -9   0    1.62    0.39
   4   9   0    1.79    0.80
   4   9   1  356.50    9.84
   4   9   1  378.41   11.56
  -4  -9  -1  361.06    5.31
   4   9   2  165.81    6.47
  -4  -9  -2  158.15    3.48
  -4  -9  -3    3.58    0.54
   4   9   3    3.96    1.03
   4   9   4   27.72    2.32
  -4   9  -4   31.56    1.28
   4   9   5  135.23    4.72
   4   9   6    0.37    0.33
   4   9   7   80.65    2.74
  -4  10   7   32.44    1.76
  -4  10   7   34.68    0.99
  -4  10   6   12.83    1.36
  -4  10   6   12.59    0.72
  -4  10   5   22.22    1.04
  -4  10   5   20.05    1.85
  -4  10   4    8.90    1.37
  -4  10   4   10.08    0.74
  -4  10   3  152.86    5.77
  -4  10   3  156.35    2.74
  -4  10   2   92.57    2.24
  -4  10   2   84.94    4.53
  -4  10   1  312.61    8.81
  -4  10   1  278.94    3.96
  -4  10   0  280.19    4.10
   4  10   0  269.00    9.12
  -4  10   0  265.66    8.58
  -4 -10   0  275.21    4.77
   4  10   1   35.89    3.23
  -4 -10  -1   35.16    1.68
  -4  10  -1   33.38    1.44
  -4 -10  -2   56.46    2.08
   4  10   2   58.29    4.02
   4  10   3   10.80    1.67
  -4 -10  -3   10.28    0.87
  -4  10  -3   10.13    0.77
   4  10   4    7.48    1.31
  -4 -10  -4    7.60    0.70
  -4  10  -4    6.24    0.54
   4  10   5   49.63    2.84
  -4 -10  -5   50.75    1.63
  -4 -10  -6   15.75    0.80
   4  10   6   14.28    1.31
  -4 -10  -7   22.94    0.74
  -4  11   6   21.43    1.51
  -4  11   6   24.77    0.81
  -4  11   5   21.21    1.81
  -4  11   5   23.76    0.89
  -4  11   4   55.76    3.22
  -4  11   4   59.32    1.47
  -4  11   3  376.72    3.92
  -4  11   3  352.21    8.61
  -4  11   2   11.01    1.66
  -4  11   2   11.22    0.75
  -4  11   1   11.00    1.73
  -4  11   1   14.30    0.88
  -4  11   0   16.73    0.96
   4  11   1    5.38    1.32
  -4 -11  -1    5.50    0.64
  -4  11  -1    4.96    0.55
   4  11   2   79.90    4.54
  -4 -11  -2   77.96    2.26
  -4  11  -2   76.47    2.02
   4  11   3    1.03    0.64
  -4 -11  -3    0.24    0.19
  -4  11  -3    0.79    0.23
   4  11   4  101.60    4.21
  -4  11  -4  106.37    1.97
  -4 -11  -4  102.20    2.27
   4  11   5   13.42    1.31
  -4 -11  -5   12.73    0.70
  -4  12   5  101.38    3.07
  -4  12   4  166.91    4.77
  -4  12   3   50.39    1.21
  -4  12   3   49.91    2.90
  -4  12   2   35.79    2.66
  -4  12   2   38.92    1.20
  -4  12   1   53.50    1.52
  -4  12   0    0.48    0.22
  -4  12  -1  115.03    2.30
  -4 -12  -2    1.48    0.28
   4  12   2    0.93    0.67
  -4  12  -2    1.12    0.26
  -4 -12  -3    1.72    0.28
   4  12   3    1.74    0.62
  -4  12  -3    1.61    0.26
  -4 -12  -4   75.56    1.46
  -4  12  -4   77.66    1.31
  -4  13   2   11.63    0.53
  -4  13   1   22.27    0.82
  -4  13   0   22.53    0.85
  -4  13  -1    0.87    0.19
  -4  13  -2    0.67    0.17
  -4  13  -3   13.71    0.52
  -5   0  10   87.65    2.10
   5   0 -10   80.63    1.58
  -5   0   9    0.47    0.29
  -5   0   8   23.28    1.41
  -5   0   7    0.38    0.28
  -5   0   7   -0.74    0.65
  -5   0   6  220.82    8.38
  -5   0   5    0.06    0.50
  -5   0   4  270.98    7.74
  -5   0   3   -0.15    0.36
  -5   0   2  888.69   11.29
  -5   0   1    1.89    0.63
   5   0   0  195.40    4.47
   5   0   1    0.23    0.30
   5   0   2  939.81   12.65
   5   0   3    0.15    0.35
   5   0   4  273.80    8.93
   5   0   5   -0.31    0.50
   5   0   6   47.60    4.72
  -5   0  -6   49.77    1.72
  -5   0  -7    0.19    0.18
  -5   0  -8    0.05    0.17
  -5   0  -9   -0.07    0.16
  -5   0 -10  115.79    1.66
  -5   1  10   43.57    1.46
  -5  -1  10   45.16    1.48
  -5  -1   9    5.35    0.67
  -5   1   9    4.44    0.61
  -5   1   8    7.80    0.84
  -5  -1   8    6.91    0.79
  -5   1   7    0.93    0.36
  -5  -1   7    1.11    0.37
  -5   1   6    6.06    1.47
  -5  -1   6    8.28    1.54
  -5  -1   5  290.47    8.37
  -5   1   5  282.05    9.15
  -5   1   4   16.37    2.03
  -5  -1   4   16.16    1.79
  -5  -1   3  105.16    4.06
  -5   1   3  107.22    4.57
  -5   1   2  119.74    4.32
  -5  -1   2  117.13    3.98
   5   1  -2  119.48    2.37
  -5   1   1    9.12    1.20
   5  -1  -1    9.03    0.84
   5  -1   0   19.31    1.37
   5   1   0   16.88    1.40
   5   1   1  325.02    6.73
   5  -1   1  333.42    6.46
   5   1   2  705.91   11.09
   5  -1   2  713.43   10.90
   5   1   3    8.49    1.40
   5  -1   3    8.83    1.46
   5   1   4  114.63    5.73
   5  -1   4  120.07    5.94
   5   1   5  199.52    8.45
   5  -1   5  217.50    9.12
   5   1   6   25.24    3.40
   5  -1   6   27.99    3.61
  -5  -1  -6   27.10    1.29
  -5  -1  -7   20.10    1.14
  -5   1  -7   23.12    1.17
  -5  -1  -8  124.65    2.70
  -5   1  -8  128.17    2.62
  -5  -1  -9   22.23    1.00
  -5   1  -9   21.32    0.92
  -5   1 -10    0.54    0.11
  -5  -1 -10    0.60    0.16
  -5   2  10    6.36    0.57
  -5   2  10    6.62    0.56
   5  -2 -10    6.23    0.37
  -5  -2   9   42.44    1.73
  -5   2   9   45.57    1.79
   5  -2  -9   41.01    1.33
  -5  -2   8    3.25    0.55
  -5   2   8    3.74    0.58
  -5   2   7  166.42    3.07
  -5   2   7  162.31    3.60
  -5   2   7  159.65    8.12
  -5   2   6  116.93    6.63
  -5   2   6  132.01    3.08
  -5   2   5   37.00    3.45
  -5  -2   4    4.92    0.91
  -5   2   4    5.85    1.29
  -5  -2   3    0.61    0.40
  -5   2   3    0.33    0.45
  -5   2   2  265.08    6.78
   5   2  -2  242.77    4.47
  -5   2   1 2603.38   20.28
   5  -2  -1 2645.24   12.60
   5  -2   0   56.70    2.19
   5   2   0   49.90    2.53
   5  -2   1  313.31    6.05
   5   2   1  325.12    6.96
   5   2   2   51.04    3.05
   5  -2   2   50.89    2.94
   5   2   3   22.44    2.24
   5  -2   3   23.60    2.35
   5   2   4   72.68    4.54
   5  -2   4   68.93    4.61
   5   2   5    1.37    0.78
   5  -2   5    2.24    0.98
   5   2   6  131.70    7.60
  -5  -2  -6  145.27    3.05
   5  -2   6  131.32    7.81
  -5  -2  -7   70.81    2.16
  -5  -2  -8    0.92    0.29
  -5  -2  -9   18.94    0.94
  -5   2  -9   19.82    0.83
  -5  -2 -10    6.43    0.41
  -5   3  10    4.99    0.49
  -5  -3  10    6.33    0.51
  -5   3   9    9.83    0.79
  -5  -3   9   11.69    0.88
  -5   3   8   29.54    1.25
  -5   3   8   28.99    1.49
  -5  -3   8   31.51    1.58
  -5   3   7   23.26    1.19
  -5   3   7   21.94    1.32
  -5   3   6    5.08    1.52
  -5   3   6    5.20    0.63
  -5   3   5   88.35    5.51
  -5   3   4  287.45    9.07
  -5   3   3  310.54    8.51
  -5   3   2 1876.61   18.87
   5   3  -2 1900.54   14.65
  -5   3   1  319.07    7.46
   5   3  -1  294.68    6.21
   5   3   0   30.24    2.11
   5  -3   1   59.21    2.51
   5   3   1   61.09    3.19
   5   3   2  226.06    6.60
   5  -3   2  215.48    5.90
   5   3   3   13.12    1.77
   5  -3   3   13.59    1.79
   5   3   4   17.61    2.27
   5  -3   4   20.65    2.50
   5   3   5   -0.73    0.61
  -5  -3  -5    0.33    0.15
   5  -3   5   -0.41    0.48
   5   3   6    1.48    0.81
  -5  -3  -6    3.15    0.48
  -5  -3  -7    0.02    0.20
  -5  -3  -8   17.20    1.02
  -5  -3  -9   13.09    0.76
  -5  -3 -10   64.21    1.17
  -5   4  10   13.77    0.71
  -5  -4  10   14.56    0.65
  -5   4   9  103.14    2.70
  -5   4   9  103.91    2.32
  -5  -4   9  105.78    2.42
  -5   4   8   11.98    0.82
  -5  -4   8   10.66    0.90
  -5   4   8   11.25    0.88
  -5   4   7   39.29    1.69
  -5   4   6   66.32    5.31
  -5   4   5    1.79    0.86
  -5   4   4    1.97    0.91
  -5   4   3   23.90    2.50
  -5   4   2    0.96    0.59
   5   4  -2    0.25    0.29
  -5   4   1  628.75   11.05
   5   4  -1  625.68   10.16
   5   4   0  250.40    6.43
   5   4   1 1783.28   18.27
   5   4   2  105.42    4.73
   5  -4   2   91.30    3.69
   5   4   3   51.83    3.67
   5  -4   3   53.11    3.38
   5   4   4    0.69    0.54
   5   4   5   15.95    2.44
  -5  -4  -5   18.48    1.09
   5   4   6  139.04    7.67
  -5  -4  -6  151.74    3.22
  -5  -4  -7  151.42    3.19
  -5  -4  -8    0.45    0.22
  -5  -4  -9   13.62    0.72
  -5   5   9  142.42    3.03
  -5  -5   9  149.13    2.56
  -5   5   8    7.80    0.87
  -5   5   8    8.10    0.66
  -5  -5   8    7.77    0.72
  -5   5   7   51.87    2.33
  -5   5   6   57.87    2.46
  -5   5   6   59.09    5.05
  -5  -5   5   69.28    2.11
  -5   5   5   71.00    2.61
  -5   5   5   67.16    5.15
  -5   5   4    1.39    0.76
  -5   5   3  147.51    6.43
  -5   5   2  277.23    8.17
   5   5  -2  290.73    7.50
   5   5  -1  232.47    6.82
  -5   5   1  229.50    7.11
   5   5   0   29.89    2.59
   5   5   0   29.89    2.41
   5   5   1   97.65    4.57
   5   5   2   28.86    2.64
   5   5   3   76.55    4.63
   5   5   4    0.16    0.37
  -5  -5  -4    2.42    0.39
   5   5   5   42.98    4.05
  -5  -5  -5   56.50    1.87
  -5  -5  -6    4.86    0.57
   5   5   7    0.16    0.23
  -5  -5  -7    1.03    0.28
  -5  -5  -8   58.92    1.65
  -5  -5  -9    2.37    0.28
  -5   6   9   25.22    1.18
  -5   6   9   27.85    0.93
  -5   6   8   10.79    0.97
  -5   6   8   11.52    0.77
  -5  -6   8    9.59    0.71
  -5   6   7   96.28    3.24
  -5  -6   7  102.88    2.60
  -5   6   6    1.03    0.46
  -5   6   5  154.71    7.96
  -5   6   5  160.72    4.23
  -5   6   4   15.23    2.33
  -5  -6   4   21.56    1.22
  -5   6   3  138.42    6.53
  -5   6   2    0.64    0.42
   5   6  -2    1.61    0.69
   5   6  -1   22.65    2.39
   5   6  -1   21.83    2.19
  -5   6   1   22.03    2.32
   5   6   0    4.13    0.96
   5   6   0    3.70    1.10
   5   6   1   65.75    4.03
   5   6   1   76.07    4.53
   5   6   2   17.08    2.17
   5   6   3   10.71    1.82
   5   6   4    1.45    0.73
  -5  -6  -4    1.92    0.34
  -5  -6  -5   27.84    1.28
   5   6   5   22.38    2.91
   5   6   6   18.77    1.45
  -5  -6  -6   17.20    1.00
   5   6   7    0.23    0.21
  -5  -6  -7    0.08    0.14
  -5  -6  -8    9.83    0.60
  -5  -6  -9   18.92    0.62
  -5   7   9   40.97    0.98
  -5   7   8   18.19    1.21
  -5   7   8   17.85    0.89
  -5   7   7   29.85    1.34
  -5   7   7   30.86    1.79
  -5   7   6    7.24    0.96
  -5   7   5   48.27    2.42
  -5   7   4   20.30    2.76
  -5   7   4   21.36    1.63
  -5   7   3  126.09    3.96
  -5   7   3  124.63    6.40
  -5   7   3  121.33    2.49
   5   7  -2  126.77    6.03
  -5   7   2  125.64    6.03
  -5  -7   2  127.51    3.09
  -5   7   2  128.04    2.59
   5   7  -1    4.36    1.20
   5   7  -1    2.60    0.80
   5   7   0    0.04    0.28
   5   7   0    2.54    0.93
   5   7   1    1.97    0.79
  -5  -7  -1    2.02    0.39
   5   7   1    2.66    1.04
   5   7   2   23.01    2.64
   5   7   2   26.72    2.89
   5   7   3  144.05    6.77
  -5  -7  -3  133.28    2.58
  -5  -7  -4   44.07    1.53
   5   7   5   16.29    1.47
  -5  -7  -5   12.94    0.82
  -5  -7  -6    4.35    0.47
   5   7   6    3.98    0.69
   5   7   7   39.13    1.90
  -5  -7  -7   33.02    1.14
  -5  -7  -8    5.62    0.39
  -5   8   8    1.95    0.42
  -5   8   8    2.20    0.30
  -5   8   7   98.15    3.11
  -5   8   7   96.93    2.19
  -5   8   6  192.89    4.89
  -5   8   5  159.41    4.64
  -5   8   4   34.45    1.30
  -5   8   4   32.24    2.16
  -5   8   3  156.15    2.87
  -5   8   3  161.07    5.10
  -5   8   2  154.42    5.38
   5   8  -2  156.19    6.58
  -5   8   2  161.38    3.05
   5   8  -1   30.72    2.80
   5   8  -1   37.46    3.61
  -5  -8   1   35.34    1.70
   5   8  -1   32.47    3.00
  -5   8   1   33.62    1.38
   5   8   0  225.30    8.78
  -5  -8   0  222.20    4.20
  -5   8   0  217.61    3.57
   5   8   0  222.02    8.15
   5   8   1   24.47    2.94
   5   8   1   19.13    2.45
  -5  -8  -1   22.26    1.32
  -5   8  -1   22.06    1.16
   5   8   2   39.62    3.81
  -5  -8  -2   39.59    1.74
  -5   8  -2   37.33    1.49
   5   8   3   21.70    2.06
  -5   8  -3   21.11    1.10
   5   8   4   14.58    1.60
  -5  -8  -4   13.72    0.82
   5   8   5   13.18    1.41
  -5  -8  -5   13.62    0.78
   5   8   6  156.39    4.40
  -5  -8  -6  138.11    2.26
  -5  -8  -7   78.82    1.48
  -5   9   8    8.01    0.44
  -5   9   7    6.91    0.85
  -5   9   7    7.78    0.56
  -5   9   6    1.17    0.48
  -5   9   6    0.88    0.27
  -5   9   5  142.89    4.69
  -5   9   5  134.09    2.78
  -5   9   4  444.79    8.86
  -5   9   4  442.56    5.12
  -5   9   4  465.18    4.65
  -5   9   3  385.74    8.71
  -5   9   3  392.42    4.71
  -5   9   3  377.29    4.51
  -5   9   2  213.90    6.93
  -5   9   2  205.03    3.48
  -5  -9   1   54.51    2.19
  -5   9   1   51.66    1.74
  -5  -9   0   22.58    1.38
   5   9   0   19.87    2.33
  -5   9   0   19.35    2.25
  -5   9   0   18.49    1.06
  -5   9  -1  176.82    3.27
  -5  -9  -1  188.10    3.96
   5   9   2   61.51    3.95
  -5  -9  -2   59.62    2.16
  -5   9  -2   61.91    1.93
   5   9   3    0.66    0.44
  -5  -9  -3    0.75    0.31
  -5   9  -3    0.73    0.25
   5   9   4    4.08    1.00
  -5   9  -4    2.35    0.35
   5   9   5    0.29    0.44
   5   9   6   17.11    1.46
  -5  -9  -7   37.38    1.14
  -5  10   7   22.39    0.76
  -5  10   6   99.71    3.44
  -5  10   6   97.85    1.88
  -5  10   5    0.85    0.26
  -5  10   5    0.28    0.44
  -5 -10   5    0.50    0.21
  -5  10   4   13.17    1.63
  -5  10   4   14.43    0.85
  -5  10   3  108.79    2.33
  -5  10   3  101.44    4.64
  -5  10   2   54.51    3.54
  -5  10   2   39.81    1.48
  -5  10   1  555.00   11.58
  -5  10   1  540.16    5.61
   5  10   0    0.84    0.83
  -5  10   0    0.18    0.57
  -5 -10   0    0.46    0.28
  -5  10   0    0.54    0.24
  -5 -10  -1  333.52    5.15
  -5  10  -1  325.35    4.32
   5  10   2   13.24    1.82
  -5 -10  -2   11.93    0.97
  -5  10  -2   13.91    0.89
  -5  10  -3   82.85    2.04
   5  10   3   89.40    4.53
  -5 -10  -3   86.25    2.44
   5  10   4   22.41    2.07
  -5 -10  -4   22.45    1.18
  -5  10  -4   24.43    1.00
  -5 -10  -5    5.74    0.55
   5  10   5    5.16    0.87
  -5 -10  -6   11.83    0.66
  -5  11   6   24.36    0.71
  -5 -11   5   16.86    0.72
  -5  11   5   16.94    0.71
  -5  11   4  170.91    5.18
  -5  11   3   19.99    0.90
  -5  11   3   19.33    1.90
  -5  11   2   96.90    4.49
  -5  11   2   94.04    2.09
  -5  11   1   81.46    4.29
  -5  11   1   74.24    1.96
  -5  11   0   57.71    1.76
  -5 -11  -1    0.31    0.21
   5  11   1    0.34    0.74
  -5  11  -1    0.21    0.22
  -5 -11  -2   14.22    0.96
  -5  11  -2   15.70    0.89
  -5 -11  -3   70.19    1.99
   5  11   3   74.01    3.74
  -5  11  -3   73.62    1.79
   5  11   4   97.42    3.71
  -5  11  -4   94.78    1.67
  -5 -11  -4   95.76    2.12
  -5 -11  -5   26.58    0.96
  -5 -12   4    2.98    0.32
  -5  12   4    2.09    0.50
  -5  12   3   21.21    1.73
  -5  12   3   23.34    0.82
  -5  12   2   15.92    0.76
  -5  12   1    0.71    0.21
  -5  12   0    0.72    0.22
  -5  12  -1   49.86    1.45
  -5  12  -2   29.43    1.06
  -5 -12  -3   64.04    1.55
  -5  12  -3   65.22    1.39
  -5 -12  -4   17.54    0.67
  -5 -13   3  116.17    1.67
  -5  13   2   18.69    0.64
  -5  13   1    4.74    0.37
  -5  13   0    4.26    0.36
  -5  13  -1    7.14    0.46
  -5  13  -2    0.13    0.10
  -6   0  10  105.02    2.10
   6   0 -10   92.31    1.45
  -6   0   9   -0.02    0.27
  -6   0   8    2.44    0.50
  -6   0   7    0.13    0.28
  -6   0   6   51.98    4.12
  -6   0   5    0.11    0.38
  -6   0   4  291.74    8.45
  -6   0   3    0.28    0.38
  -6   0   2  160.48    5.43
   6   0  -1   -0.02    0.26
   6   0   0   21.21    1.73
   6   0   1   -0.37    0.36
   6   0   2   34.46    2.67
   6   0   3    0.76    0.57
   6   0   4 1132.29   19.26
   6   0   5    0.65    0.59
   6   0   6   50.25    4.97
  -6   0  -6   54.51    1.80
  -6   0  -7    0.07    0.16
  -6   0  -8   25.56    1.14
  -6   0  -9    0.08    0.14
  -6   1  10   18.79    0.88
  -6  -1  10   18.56    0.89
  -6   1   9    2.59    0.46
  -6  -1   9    3.91    0.57
  -6  -1   8   72.49    2.42
  -6   1   8   73.35    2.40
  -6   1   7   44.34    1.95
  -6   1   6   58.25    4.60
  -6   1   6   60.54    1.80
  -6   1   5   55.19    4.21
  -6  -1   5   58.38    3.94
  -6   1   4   69.21    4.26
  -6  -1   4   67.67    3.85
  -6   1   3   15.21    1.84
  -6  -1   3   13.24    1.60
  -6   1   2    0.47    0.49
   6   1  -1  163.92    4.74
   6  -1  -1  168.66    4.22
   6  -1   0  255.61    5.62
   6   1   0  258.57    6.11
   6   1   1 1266.94   14.78
   6  -1   1 1209.18   13.90
   6  -1   2   80.13    3.97
   6   1   2   86.57    4.28
   6   1   3    7.44    1.41
   6  -1   3    8.17    1.50
   6   1   4   13.68    2.13
   6  -1   4   14.46    2.20
   6   1   5   44.70    4.25
   6  -1   5   45.90    4.38
   6   1   6   15.06    2.74
   6  -1   6   15.17    2.73
  -6  -1  -6   15.27    0.98
  -6  -1  -7    4.54    0.55
  -6  -1  -8   40.54    1.47
  -6   1  -9   12.60    0.64
  -6  -1  -9   11.79    0.68
  -6  -1 -10   66.42    1.05
  -6   2  10   17.03    0.78
  -6  -2  10   17.24    0.83
  -6  -2   9   69.36    2.09
  -6   2   9   73.46    2.11
  -6   2   8   29.08    1.50
  -6  -2   8   31.25    1.60
  -6   2   7   27.11    1.24
  -6   2   7   25.16    1.41
  -6   2   6   26.43    3.21
  -6   2   6   27.80    1.27
  -6   2   6   32.00    1.56
  -6   2   6   29.89    1.49
  -6   2   5  216.02    8.68
  -6   2   4   66.77    4.40
  -6  -2   4   61.91    3.47
  -6  -2   3  101.46    4.14
  -6   2   3   97.95    4.84
  -6   2   2  181.67    6.07
   6   2  -2  122.80    3.20
   6  -2  -1  333.01    5.41
  -6   2   1  313.47    7.93
   6  -2   0  459.60    7.09
   6   2   0  420.45    8.14
   6  -2   1   17.58    1.59
   6   2   1   19.15    1.92
   6  -2   2    4.70    0.96
   6   2   2    2.80    0.82
   6   2   3  119.45    5.55
   6  -2   3  131.39    5.78
   6   2   4   28.68    3.06
   6  -2   4   26.98    3.02
  -6  -2  -5    9.16    0.74
   6   2   5    9.61    2.00
   6  -2   5    7.94    1.93
   6  -2   6    9.09    2.09
   6   2   6   13.60    2.55
  -6  -2  -6   15.36    1.01
  -6  -2  -7  187.76    3.46
  -6   2  -8   52.85    1.52
  -6  -2  -8   52.90    1.73
  -6  -2  -9   53.30    1.42
  -6  -2 -10   11.86    0.45
  -6  -3  10  115.06    1.94
  -6   3   9    0.16    0.21
  -6  -3   9   -0.14    0.28
  -6   3   9    0.12    0.17
  -6   3   8    3.50    0.53
  -6   3   8    3.63    0.45
  -6  -3   8    4.00    0.59
  -6   3   7   49.27    1.73
  -6   3   7   49.62    1.94
  -6   3   6    1.79    0.36
  -6   3   6    2.23    0.46
  -6   3   6    1.80    0.39
  -6   3   6    0.74    0.56
  -6   3   5  181.73    3.75
  -6   3   5  179.21    3.26
  -6   3   4   92.68    5.39
  -6   3   3    4.27    1.11
  -6   3   2  144.22    5.67
   6   3  -2  151.51    4.31
  -6   3   1   29.08    2.51
   6   3  -1   22.84    1.80
   6   3  -1   30.13    2.29
   6   3   0  689.79   10.97
   6   3   1    0.36    0.47
   6  -3   1   -0.11    0.17
   6   3   2  498.05   10.75
   6  -3   2  507.76    9.67
   6   3   3   31.69    3.00
   6  -3   3   34.41    2.95
   6   3   4  132.69    6.66
   6  -3   4  151.50    7.03
   6   3   5   66.24    5.19
   6  -3   5   63.93    5.07
  -6  -3  -5   76.22    2.19
  -6  -3  -6   16.52    1.06
  -6  -3  -7    0.10    0.22
  -6  -3  -8   40.40    1.49
  -6  -3  -9   12.70    0.67
  -6   4   9   16.18    0.96
  -6   4   9   18.95    0.79
  -6  -4   9   16.09    0.90
  -6   4   8    7.39    0.78
  -6   4   8    7.65    0.64
  -6   4   8    6.61    0.65
  -6   4   7   50.57    1.78
  -6   4   6   20.31    2.94
  -6   4   6   22.87    1.23
  -6  -4   5    1.12    0.29
  -6   4   5    0.30    0.43
  -6   4   4  128.22    6.52
  -6   4   3  185.77    7.30
  -6   4   2    2.93    0.92
   6   4  -2    2.85    0.68
   6   4  -1   56.17    3.16
   6   4  -1   56.74    3.32
  -6   4   1   56.08    3.64
   6   4   0    4.49    0.98
   6   4   1    6.81    1.26
   6   4   2  299.82    8.74
   6   4   3   10.32    1.80
   6   4   4   72.10    5.00
  -6  -4  -4   80.82    2.15
   6   4   5   10.96    2.15
  -6  -4  -5   13.95    0.96
  -6  -4  -6    8.20    0.74
  -6  -4  -7   41.35    1.60
  -6  -4  -8    7.00    0.61
  -6  -4  -9    0.02    0.12
  -6   5   9    0.80    0.19
  -6  -5   9    0.91    0.23
  -6   5   8    4.73    0.64
  -6   5   8    5.39    0.54
  -6  -5   8    4.02    0.52
  -6   5   7    6.03    0.78
  -6   5   7    5.29    0.60
  -6   5   6   29.36    1.42
  -6  -5   5   51.23    1.88
  -6   5   5   68.70    5.26
  -6  -5   4  499.76    5.88
  -6   5   4  479.36    5.02
  -6   5   3    1.63    0.78
   6   5  -2   66.95    3.65
  -6   5   2   59.04    4.05
   6   5  -1  144.00    5.57
   6   5  -1  137.48    5.47
   6   5   0   10.99    1.69
   6   5   0   10.49    1.54
   6   5   1   98.09    5.00
   6   5   2   49.57    3.75
   6   5   3  104.87    5.92
  -6  -5  -4    1.52    0.32
   6   5   4    1.75    0.87
   6   5   5   22.34    3.07
  -6  -5  -5   26.87    1.32
  -6  -5  -6   32.99    1.45
  -6  -5  -7   57.34    1.77
  -6  -5  -8    6.97    0.55
  -6  -5  -9    0.73    0.15
  -6   6   9   17.62    0.68
  -6   6   8   28.77    1.42
  -6   6   8   28.73    1.17
  -6  -6   8   26.44    1.12
  -6   6   7  178.57    3.30
  -6  -6   7  170.98    3.33
  -6   6   6   10.33    1.04
  -6   6   6    8.84    0.80
  -6  -6   5   61.77    2.09
  -6   6   4   10.59    0.77
  -6  -6   4   11.19    0.92
  -6   6   3  137.09    2.72
  -6  -6   3  140.37    3.08
  -6   6   3  140.54    2.90
   6   6  -2   79.22    4.41
  -6   6   2   67.91    4.60
   6   6  -1  675.07   12.95
   6   6  -1  705.75   13.61
   6   6   0    2.81    0.93
   6   6   0    3.51    1.11
   6   6   1   30.40    3.10
   6   6   1   30.95    3.03
   6   6   2   22.18    2.68
   6   6   3  247.41    9.39
  -6  -6  -3  236.96    3.55
   6   6   4  119.01    6.80
  -6  -6  -4  118.11    2.58
  -6  -6  -5   34.69    1.42
  -6  -6  -6   14.71    0.90
  -6  -6  -7    8.40    0.63
  -6  -6  -8    5.18    0.41
  -6   7   8    2.06    0.33
  -6   7   7   27.69    1.58
  -6   7   7   28.55    1.26
  -6  -7   7   29.88    1.24
  -6   7   6    7.50    0.93
  -6   7   6    7.25    0.70
  -6  -7   5  142.51    3.18
  -6   7   5  138.66    3.05
  -6   7   4  120.11    2.83
  -6   7   4  126.80    2.63
  -6   7   3   33.62    3.48
  -6   7   3   35.60    1.44
  -6  -7   3   28.30    1.40
  -6   7   3   35.88    1.49
  -6   7   2   58.38    1.81
  -6  -7   2   58.83    2.00
  -6  -7   2   54.51    2.08
   6   7  -2   58.00    4.10
   6   7  -2   53.68    3.90
  -6   7   2   57.22    1.77
  -6   7   2   55.03    4.20
  -6  -7   1  384.35    5.01
  -6  -7   1  381.66    5.36
  -6   7   1  376.23    4.59
  -6  -7   0   84.03    2.30
  -6  -7   0   80.44    2.45
   6   7   0   77.39    5.02
  -6   7   0   83.35    2.13
   6   7   0   73.59    4.73
   6   7   1   15.34    2.29
  -6  -7  -1   18.53    1.07
  -6  -7  -1   19.71    1.21
   6   7   1   21.94    2.82
  -6   7  -1   15.15    0.91
   6   7   2  534.66   13.67
  -6   7  -2  520.80    5.23
  -6  -7  -3    7.89    0.67
   6   7   3    7.71    1.65
  -6  -7  -4  261.51    3.73
  -6  -7  -5    2.14    0.36
  -6  -7  -6   28.62    1.14
  -6  -7  -7    0.13    0.12
  -6  -7  -8    4.76    0.34
  -6   8   8   34.52    1.03
  -6   8   7   35.66    1.76
  -6   8   7   39.68    1.33
  -6   8   6   66.04    2.73
  -6   8   6   63.15    1.89
  -6  -8   5   82.58    2.36
  -6   8   5   83.01    3.32
  -6   8   5   82.36    2.26
  -6   8   4   29.70    1.38
  -6   8   4   32.93    1.34
  -6   8   3   51.50    1.74
  -6   8   3   50.12    1.76
  -6   8   2   71.69    1.99
  -6   8   2   68.03    2.01
  -6   8   1  225.44    3.71
  -6  -8   1  245.84    4.17
   6   8  -1  248.59    9.44
  -6  -8   1  234.04    4.45
   6   8  -1  223.01    8.32
  -6  -8   0   33.05    1.67
   6   8   0   33.52    3.48
  -6   8   0   33.25    1.40
   6   8   0   28.96    3.11
   6   8   1  377.22   11.54
  -6  -8  -1  393.77    5.66
  -6   8  -1  374.35    4.65
  -6  -8  -2  187.54    3.86
  -6  -8  -2  199.01    3.49
  -6   8  -2  193.42    3.33
  -6  -8  -3  219.48    3.58
  -6   8  -3  202.72    3.32
  -6  -8  -4   28.66    1.24
  -6  -8  -5   11.66    0.74
  -6  -8  -6   56.06    1.46
  -6  -8  -7    0.08    0.10
  -6  -8  -8    4.02    0.31
  -6   9   7   11.46    0.64
  -6   9   6   10.67    1.11
  -6   9   6   10.89    0.71
  -6  -9   5   15.00    0.94
  -6   9   5   17.42    1.61
  -6   9   5   14.81    0.90
  -6   9   4   24.94    1.11
  -6   9   4   23.02    1.15
  -6   9   3  104.80    2.44
  -6   9   3  106.72    2.43
  -6   9   2  226.67    3.61
  -6  -9   1  378.67    5.82
  -6   9   1  378.93    4.81
  -6  -9   0  248.26    4.63
  -6   9   0  232.36    3.76
  -6  -9  -1   45.16    1.97
  -6   9  -1   45.87    1.67
  -6  -9  -2  123.04    3.18
  -6   9  -2  119.52    2.63
  -6  -9  -3    7.85    0.80
  -6   9  -3    8.99    0.70
  -6  -9  -4   11.10    0.89
  -6  -9  -5    0.07    0.19
  -6  -9  -6   34.00    1.23
  -6  -9  -7    3.67    0.34
  -6  10   7    0.25    0.10
  -6  10   6    4.69    0.41
  -6 -10   5   16.19    0.86
  -6  10   5   16.67    0.85
  -6  10   4    1.97    0.29
  -6  10   4    1.61    0.30
  -6  10   3   70.09    1.84
  -6  10   2    2.20    0.38
  -6  10   1   14.64    0.92
  -6 -10   0  335.73    5.34
  -6  10   0  334.52    4.43
  -6 -10  -1   32.08    1.62
  -6  10  -1   28.79    1.29
  -6 -10  -2   70.47    2.30
  -6  10  -2   68.27    1.93
  -6 -10  -3    9.72    0.83
  -6  10  -3   10.03    0.70
  -6 -10  -4   36.05    1.46
  -6  10  -4   38.45    1.14
  -6 -10  -5    1.94    0.33
  -6 -10  -6   26.09    0.92
  -6 -11   5   16.16    0.67
  -6  11   5   17.46    0.64
  -6 -11   4    0.98    0.26
  -6  11   3   25.33    1.02
  -6  11   2  167.19    2.75
  -6  11   1    8.17    0.65
  -6  11   0  107.23    2.32
  -6  11  -1  108.62    2.32
  -6 -11  -1  106.88    2.68
  -6 -11  -2    2.67    0.45
  -6  11  -2    2.93    0.39
  -6 -11  -3  198.38    3.22
  -6  11  -3  200.76    2.70
  -6 -11  -4   15.24    0.81
  -6 -11  -5    1.53    0.23
  -6 -12   4   12.31    0.58
  -6  12   3   26.69    0.82
  -6  12   2    4.08    0.38
  -6  12   1   32.05    1.09
  -6  12   0   66.04    1.61
  -6  12  -1  122.21    2.15
  -6  12  -2   10.74    0.60
  -6  12  -3    0.35    0.11
  -6 -13   2   22.54    0.79
  -6  13   1    1.08    0.19
  -6  13   0   24.10    0.78
  -6  13  -1    6.42    0.39
  -7   0  10   59.06    1.41
  -7   0   9    0.34    0.26
  -7   0   8  231.22    4.13
  -7   0   7   -0.02    0.23
  -7   0   6    0.79    0.26
  -7   0   6   -0.64    0.55
  -7   0   5    0.04    0.18
  -7   0   5   -0.36    0.47
  -7   0   4  179.63    7.06
  -7   0   3    0.16    0.45
   7   0  -2  679.00   10.60
   7   0  -1   -0.03    0.21
   7   0   0  486.34    9.32
   7   0   1    0.09    0.27
   7   0   2    6.23    1.25
   7   0   3   -0.13    0.42
   7   0   4   27.06    3.19
  -7   0  -5   -0.02    0.15
   7   0   5    0.52    0.60
  -7   0  -6   95.61    2.46
  -7   0  -7    0.07    0.17
  -7   0  -8    2.86    0.39
  -7   0  -9    0.02    0.10
  -7   1  10    2.04    0.26
  -7  -1  10    2.58    0.32
  -7   1   9   62.21    1.86
  -7  -1   9   66.57    1.96
  -7   1   8  127.42    2.99
  -7  -1   8  133.81    3.17
  -7   1   7    2.69    0.51
  -7   1   6    2.06    0.42
  -7  -1   6    2.76    0.46
  -7   1   6    1.39    0.76
  -7   1   6    3.65    0.48
  -7  -1   5   28.83    1.45
  -7   1   5   21.98    2.78
  -7   1   5   26.00    1.23
  -7  -1   5   25.08    2.71
  -7   1   5   28.17    1.47
  -7   1   4   10.22    1.79
  -7  -1   4   10.36    1.63
  -7  -1   3  113.29    5.05
  -7   1   3  111.59    5.37
   7  -1  -2  197.83    5.30
  -7   1   2  157.03    6.06
   7   1  -1   92.94    4.00
   7  -1  -1  108.76    3.95
   7  -1   0  298.24    6.89
   7   1   0  305.97    7.55
   7   1   1  151.26    5.70
   7  -1   1  162.26    5.70
   7   1   2  202.53    7.19
   7  -1   2  186.06    6.60
   7   1   3  245.06    8.51
   7  -1   3  247.86    8.59
   7   1   4   -0.08    0.38
   7  -1   4    0.07    0.58
   7   1   5  142.82    7.95
  -7   1  -5  161.74    2.96
  -7  -1  -5  154.63    3.11
   7  -1   5  136.95    7.88
  -7   1  -6    9.54    0.75
  -7  -1  -6    9.29    0.78
  -7  -1  -6    9.37    0.76
  -7   1  -7   69.07    1.95
  -7  -1  -7   66.25    2.03
  -7   1  -8    0.23    0.15
  -7  -1  -8    0.05    0.19
  -7   1  -9   56.98    1.10
  -7  -1  -9   61.29    1.32
  -7  -2  10   17.44    0.74
  -7  -2   9   11.46    0.81
  -7   2   9   12.21    0.80
  -7   2   8   27.78    1.38
  -7  -2   8   28.00    1.45
  -7   2   7    9.05    0.74
  -7   2   7    8.69    0.83
  -7  -2   6    8.24    0.77
  -7   2   6   10.12    2.06
  -7   2   6    9.84    0.88
  -7   2   6   10.32    0.81
  -7   2   6    7.55    0.79
  -7   2   5  190.56    8.46
  -7   2   5  194.16    3.40
  -7   2   5  205.29    4.07
  -7   2   4   18.83    2.50
  -7   2   3   13.81    2.00
  -7   2   2  316.53    8.90
   7   2  -1   34.18    2.01
   7   2  -1   41.62    2.77
   7  -2   0   68.51    3.11
   7   2   0   72.70    3.80
   7   2   1  810.83   13.72
   7  -2   1  813.45   11.79
   7   2   2  200.46    7.24
   7  -2   2  203.76    6.74
   7   2   3    8.36    1.61
   7  -2   3    8.53    1.58
   7   2   4  121.48    6.79
  -7  -2  -4  137.21    2.81
   7  -2   4  118.22    6.55
   7   2   5   24.41    3.34
  -7  -2  -5   28.61    1.37
  -7  -2  -6   71.90    2.19
  -7  -2  -7  157.24    3.14
  -7  -2  -8   12.26    0.79
  -7  -2  -9    0.96    0.20
  -7  -3  10   32.00    0.90
  -7  -3   9    6.63    0.59
  -7   3   9    5.02    0.47
  -7  -3   8    1.93    0.43
  -7   3   8    2.79    0.44
  -7   3   8    2.95    0.41
  -7   3   7  158.23    3.31
  -7   3   7  161.24    3.22
  -7  -3   6   12.43    0.95
  -7   3   6   10.26    0.82
  -7   3   6   12.56    1.07
  -7   3   6   11.27    0.88
  -7   3   5    1.06    0.35
  -7  -3   5    0.81    0.28
  -7   3   5    1.34    0.30
  -7   3   4   19.71    2.64
  -7   3   3   78.67    4.82
  -7   3   2   74.97    4.52
   7   3  -1    7.79    1.27
   7   3  -1    7.77    1.15
   7   3   0   12.21    1.63
   7   3   1   87.22    4.68
   7   3   2  144.23    6.33
   7   3   3    4.57    1.28
   7  -3   3    5.41    1.23
  -7  -3  -4    0.12    0.14
   7  -3   4    0.57    0.63
   7   3   5   23.04    3.22
  -7  -3  -5   27.28    1.34
   7  -3   5   22.50    3.06
  -7  -3  -6   54.92    1.92
  -7  -3  -7   20.91    1.14
  -7  -3  -8   61.47    1.66
  -7  -3  -9    6.63    0.44
  -7  -4   9    1.54    0.30
  -7  -4   8    5.05    0.61
  -7   4   8    5.00    0.52
  -7   4   7   10.53    0.82
  -7  -4   6    1.21    0.33
  -7   4   6    0.83    0.28
  -7  -4   5   32.29    1.51
  -7   4   5   29.18    3.50
  -7   4   5   32.38    1.48
  -7   4   5   32.79    1.75
  -7  -4   4   38.05    1.64
  -7  -4   4   39.56    1.66
  -7   4   4   38.03    1.54
  -7   4   4   36.80    1.43
  -7   4   4   39.70    1.87
  -7   4   3   47.78    3.93
   7   4  -2  140.46    4.74
  -7   4   2  131.10    6.21
   7   4  -1   37.02    2.66
   7   4  -1   36.30    2.87
   7   4   0    1.11    0.54
   7   4   1  249.35    8.29
   7   4   2  222.36    8.22
   7   4   3   44.48    3.94
  -7  -4  -3   42.32    1.49
   7   4   4  297.33   10.92
  -7  -4  -4  302.54    4.24
  -7  -4  -5    4.59    0.55
   7   4   5    4.18    1.51
  -7  -4  -6   55.08    1.86
  -7  -4  -7   48.04    1.65
  -7  -4  -8    5.02    0.47
  -7  -4  -9   15.12    0.59
  -7  -5   9    0.67    0.19
  -7  -5   8   51.24    1.68
  -7   5   8   54.67    1.63
  -7   5   7    2.65    0.44
  -7  -5   6  108.62    2.69
  -7   5   6  105.24    2.66
  -7  -5   5  136.67    3.14
  -7   5   5  134.16    7.53
  -7   5   5  136.52    3.07
  -7  -5   4    8.82    0.83
  -7  -5   4    8.91    0.83
  -7   5   4    7.29    0.71
  -7   5   4    7.36    0.67
  -7  -5   3  182.77    3.54
  -7   5   3  191.47    3.31
  -7   5   3  186.38    3.34
   7   5  -2   14.83    1.74
   7   5  -2   13.79    1.94
  -7   5   2   15.69    2.26
   7   5  -1    0.26    0.42
   7   5  -1    0.71    0.46
   7   5   0   75.28    4.56
   7   5   0   72.42    4.41
   7   5   1  131.51    6.34
  -7  -5  -2    3.16    0.42
   7   5   2    3.52    1.09
   7   5   3  143.35    7.41
  -7  -5  -3  131.76    2.70
   7   5   4  697.27   17.10
  -7  -5  -4  657.96    6.22
  -7  -5  -5   52.87    1.79
  -7  -5  -6    0.08    0.17
  -7  -5  -7   82.10    2.00
  -7  -5  -8    0.18    0.15
  -7  -5  -9    1.45    0.17
  -7  -6   8    0.78    0.22
  -7   6   8    0.80    0.23
  -7   6   7    0.77    0.29
  -7  -6   6   31.63    1.40
  -7   6   6   32.39    1.47
  -7  -6   5   34.76    1.61
  -7   6   5   33.93    1.53
  -7  -6   4   31.46    1.54
  -7   6   4   28.25    3.42
  -7   6   4   31.63    1.39
  -7   6   4   31.19    1.46
  -7  -6   3   61.59    2.11
  -7   6   3   61.87    1.97
  -7   6   3   58.03    4.73
  -7   6   3   60.57    1.88
  -7   6   2   12.70    0.86
  -7  -6   2   14.87    1.04
   7   6  -2   14.43    1.90
  -7  -6   2   12.60    0.98
   7   6  -2   12.46    1.94
  -7  -6   1  143.53    3.08
   7   6  -1  137.50    6.14
  -7   6   1  140.30    2.74
   7   6  -1  130.45    6.09
  -7  -6   1  137.10    3.12
  -7  -6   0  269.35    4.18
   7   6   0  259.42    9.07
  -7  -6   0  266.23    4.34
  -7   6   0  264.57    3.77
   7   6   0  249.67    8.74
   7   6   1  865.33   17.31
  -7  -6  -1  891.34    7.41
  -7  -6  -1  907.72    7.88
   7   6   1  920.60   17.70
  -7   6  -1  888.55    6.94
   7   6   2   86.97    5.63
  -7  -6  -2   83.21    2.22
   7   6   3  174.29    8.34
  -7  -6  -3  161.35    3.02
  -7  -6  -4  256.32    3.84
  -7  -6  -5    0.22    0.20
  -7  -6  -6  120.98    2.49
  -7  -6  -7   24.54    1.00
  -7  -6  -8    3.14    0.30
  -7   7   8  189.50    2.59
  -7  -7   7    0.25    0.19
  -7   7   7    0.47    0.25
  -7   7   6    0.11    0.20
  -7  -7   6    0.00    0.16
  -7  -7   5   55.86    2.00
  -7   7   5   53.71    1.87
  -7   7   4   36.96    1.49
  -7   7   4   35.35    1.54
   7   7  -3  214.63    8.45
  -7  -7   3  215.29    3.98
  -7   7   3  204.59    3.60
  -7   7   3  207.24    3.51
  -7   7   3  202.71    8.92
  -7  -7   2  210.40    3.93
   7   7  -2  211.05    7.84
  -7  -7   2  201.60    4.01
  -7   7   2  208.88    3.55
   7   7  -2  209.02    8.14
   7   7  -1   35.67    3.46
  -7  -7   1   36.48    1.73
  -7   7   1   39.33    1.52
   7   7  -1   35.47    3.36
   7   7   0  147.46    7.13
  -7  -7   0  139.28    3.34
  -7   7   0  137.21    2.85
   7   7   0  133.40    6.74
  -7  -7  -1    0.09    0.18
  -7  -7  -1    0.02    0.24
   7   7   1   -0.22    0.40
  -7  -7  -2   84.44    2.53
   7   7   2   84.17    5.71
   7   7   2   82.71    5.70
  -7  -7  -2   85.47    2.37
  -7   7  -2   94.72    2.33
  -7  -7  -3  172.90    3.31
  -7   7  -3  180.47    3.00
  -7  -7  -4   56.77    1.80
  -7  -7  -5   15.24    0.89
  -7  -7  -6   79.77    1.85
  -7  -7  -7    3.22    0.34
  -7  -7  -8   28.14    0.72
  -7  -7  -8   29.73    0.87
  -7   8   8   19.23    0.70
  -7   8   7   17.58    0.86
  -7  -8   6   23.67    1.06
  -7   8   6   24.98    1.16
  -7  -8   5    5.82    0.62
  -7   8   5    5.01    0.57
  -7   8   4    2.49    0.42
  -7   8   4    3.62    0.48
  -7   8   3   96.92    2.48
  -7   8   3   94.70    2.37
  -7   8   2   33.40    1.40
  -7   8   2   30.94    1.39
  -7  -8   1  141.48    3.52
  -7   8   1  143.65    2.95
  -7  -8   0  384.09    5.10
  -7  -8   0  387.11    5.80
  -7  -8  -1   41.18    1.67
  -7  -8  -1   40.76    1.87
  -7   8  -1   43.62    1.64
  -7  -8  -2   62.34    2.03
  -7   8  -2   59.70    1.87
  -7  -8  -2   62.12    2.24
  -7  -8  -3   14.30    0.94
  -7  -8  -3   14.58    1.06
  -7   8  -3   17.23    0.94
  -7  -8  -4   52.74    1.71
  -7  -8  -5    7.11    0.60
  -7  -8  -6  113.37    2.04
  -7  -8  -7    2.20    0.23
  -7  -8  -7    2.06    0.29
  -7   9   7   19.41    0.75
  -7   9   6    3.42    0.39
  -7  -9   5    6.09    0.59
  -7   9   5    6.49    0.59
  -7   9   4  108.55    2.46
  -7   9   4  115.30    2.37
  -7   9   3   31.10    1.33
  -7   9   3   33.46    1.37
  -7   9   2   35.66    1.49
  -7  -9   1    0.82    0.37
  -7   9   1    1.35    0.31
  -7  -9   0   26.11    1.34
  -7  -9   0   24.24    1.48
  -7   9   0   22.26    1.17
  -7  -9  -1   41.88    1.90
  -7   9  -1   41.31    1.57
  -7  -9  -2   49.58    2.01
  -7   9  -2   52.65    1.70
  -7  -9  -3   36.97    1.66
  -7   9  -3   36.37    1.31
  -7  -9  -4    2.62    0.36
  -7  -9  -4    2.09    0.42
  -7  -9  -5   18.80    0.80
  -7  -9  -5   17.13    0.96
  -7  -9  -6    1.80    0.30
  -7  -9  -7    5.39    0.35
  -7  10   6    4.03    0.34
  -7 -10   5   97.85    1.99
  -7  10   5   93.89    1.85
  -7 -10   4   61.44    1.88
  -7  10   4   60.07    1.58
  -7  10   4   57.63    1.46
  -7  10   3   30.52    1.22
  -7  10   2   17.28    0.96
  -7  10   1   24.42    1.18
  -7 -10   0   18.06    1.23
  -7  10   0   17.74    1.00
  -7 -10  -1   17.13    1.17
  -7  10  -1   15.49    0.92
  -7 -10  -2    1.25    0.37
  -7  10  -2    1.25    0.28
  -7 -10  -3   26.51    1.31
  -7  10  -3   26.58    1.04
  -7 -10  -4   89.40    2.16
  -7 -10  -5   27.93    1.06
  -7 -10  -6    9.81    0.50
  -7 -11   4   12.70    0.72
  -7  11   3    1.87    0.28
  -7  11   2   26.42    1.06
  -7  11   1   15.43    0.85
  -7  11   0   25.05    1.10
  -7 -11  -1    5.03    0.58
  -7  11  -1    5.41    0.51
  -7 -11  -2   24.43    1.18
  -7  11  -2   26.44    1.03
  -7  11  -3    3.97    0.35
  -7 -11  -3    3.79    0.45
  -7 -11  -4    6.00    0.48
  -7 -11  -5   50.23    1.06
  -7 -12   3   64.41    1.47
  -7  12   2   38.27    1.06
  -7  12   1    2.55    0.31
  -7  12   0   52.20    1.33
  -7  12  -1    8.80    0.54
  -7  12  -2  204.64    2.31
  -7  13   0   40.01    0.87
  -8   0  10    8.94    0.45
  -8   0   9   -0.20    0.21
  -8   0   8   60.97    1.98
  -8   0   7    0.23    0.29
  -8   0   7    0.06    0.18
  -8   0   6   16.31    1.14
  -8   0   5    0.07    0.18
  -8   0   5   -1.00    0.62
  -8   0   4   27.89    1.46
  -8   0   4   28.28    1.38
  -8   0   4   24.47    2.84
   8   0  -3   -0.10    0.37
   8   0  -2  133.58    5.22
   8   0  -1   -0.14    0.27
   8   0   0   76.46    4.11
   8   0   1   -0.05    0.42
   8   0   2   72.78    4.53
   8   0   3    0.94    0.64
  -8   0  -4    0.01    0.11
   8   0   4   -0.26    0.50
  -8   0  -5    0.05    0.14
   8   0   5   -1.31    0.83
  -8   0  -6   38.61    1.49
  -8   0  -7   -0.02    0.17
  -8   0  -8    6.15    0.48
  -8  -1  10   18.80    0.67
  -8   1   9   15.71    0.85
  -8  -1   9   15.28    0.87
  -8   1   8   98.30    2.47
  -8  -1   8   99.56    2.59
  -8   1   7   15.02    1.07
  -8   1   7   10.85    0.90
  -8  -1   6  142.84    3.32
  -8   1   6  144.00    2.99
  -8   1   6  149.24    3.49
  -8  -1   5    7.57    0.78
  -8   1   5    7.09    0.68
  -8   1   5    5.64    1.52
  -8   1   5    6.22    0.73
  -8   1   4   87.32    2.62
  -8  -1   4   84.11    2.49
  -8   1   4   76.24    5.18
  -8  -1   4   83.13    2.39
  -8  -1   4   85.67    2.39
  -8   1   4   91.52    2.49
  -8   1   4   82.90    2.23
  -8   1   3   71.54    4.73
   8   1  -2   23.13    2.28
   8  -1  -1   46.41    2.95
   8   1  -1   58.42    3.56
   8  -1   0   21.46    2.05
   8   1   0   19.68    2.19
   8   1   1    6.67    1.34
   8  -1   1    6.44    1.23
   8   1   2   15.52    2.26
   8  -1   2   14.25    2.02
   8   1   3  556.40   13.92
   8  -1   3  546.64   13.58
   8   1   4   17.70    2.72
  -8  -1  -4   19.19    1.04
   8  -1   4   16.73    2.59
  -8   1  -5   23.80    1.11
  -8  -1  -5   21.16    1.14
   8   1   5   19.32    3.04
   8  -1   5   18.27    3.00
  -8   1  -6   43.32    1.51
  -8  -1  -6   44.80    1.67
  -8   1  -7    2.74    0.36
  -8  -1  -7    4.07    0.49
  -8   1  -8   54.42    1.27
  -8  -1  -8   52.47    1.41
  -8  -1  -9    5.92    0.34
  -8   2   9   45.46    1.34
  -8  -2   9   50.57    1.51
  -8   2   8    2.41    0.41
  -8  -2   8    2.91    0.52
  -8   2   7   52.27    1.76
  -8   2   7   46.94    1.81
  -8  -2   6    7.50    0.76
  -8   2   6    7.69    0.73
  -8   2   6    7.98    0.85
  -8   2   6    8.26    0.78
  -8   2   5    0.97    0.34
  -8  -2   5    0.32    0.23
  -8   2   5    0.74    0.62
  -8   2   5    0.56    0.25
  -8  -2   4   54.23    1.98
  -8  -2   4   54.72    1.95
  -8  -2   4   56.27    1.94
  -8   2   4   63.55    2.06
  -8   2   4   55.82    1.88
  -8   2   4   53.61    4.44
  -8   2   4   61.31    2.26
  -8   2   3   -0.28    0.49
   8   2  -2   80.41    4.38
   8   2  -1    9.82    1.51
   8   2   0  108.59    5.19
   8   2   1   12.53    1.86
   8   2   2    7.40    1.61
   8  -2   2    4.29    1.09
   8   2   3   18.57    2.58
  -8  -2  -3   18.37    0.97
   8  -2   3   22.86    2.71
   8   2   4  212.39    9.56
  -8  -2  -4  211.31    3.48
  -8  -2  -5   68.19    2.07
   8   2   5   68.03    5.72
   8  -2   5   67.55    5.60
  -8  -2  -6  142.77    2.96
  -8  -2  -7   56.93    1.74
  -8  -2  -8   21.03    0.90
  -8  -2  -9   32.78    0.82
  -8  -3   9    0.75    0.23
  -8   3   8   45.75    1.51
  -8  -3   8   48.00    1.72
  -8   3   7    0.31    0.24
  -8   3   7    0.27    0.21
  -8   3   6    0.44    0.29
  -8  -3   6   -0.03    0.20
  -8   3   6    0.13    0.19
  -8  -3   5    6.36    0.71
  -8   3   5    7.32    1.76
  -8   3   5    5.64    0.73
  -8   3   5    6.83    0.71
  -8  -3   4   43.17    1.78
  -8  -3   4   43.65    1.77
  -8   3   4   42.90    1.71
  -8   3   4   41.45    4.05
  -8   3   4   44.60    1.98
  -8   3   3    0.24    0.20
  -8   3   3    0.40    0.54
  -8  -3   3    0.04    0.20
  -8  -3   3    0.08    0.14
  -8   3   3    0.28    0.19
   8   3  -2  122.74    5.62
   8   3  -1    0.25    0.28
   8   3   0    2.16    0.80
   8   3   1    1.39    0.77
   8   3   2   61.00    4.51
   8   3   3  151.69    7.52
  -8  -3  -3  146.19    2.80
  -8  -3  -4    2.35    0.38
   8   3   4    0.50    0.62
  -8  -3  -5   64.15    2.00
  -8  -3  -6  179.83    3.30
  -8  -3  -7   37.09    1.39
  -8  -3  -8  111.36    2.02
  -8  -3  -9   74.89    1.20
  -8  -4   9   28.78    1.01
  -8   4   8  452.97    4.53
  -8  -4   8  422.89    4.82
  -8   4   7   54.43    1.83
  -8  -4   6  171.16    3.51
  -8   4   6  169.27    3.45
  -8  -4   5   59.25    2.14
  -8   4   5   62.77    2.14
  -8   4   5   60.31    2.46
  -8  -4   4   73.43    2.37
  -8  -4   4   74.03    2.35
  -8   4   4   83.97    2.45
  -8   4   4   74.44    5.52
  -8   4   4   83.60    2.82
  -8  -4   3   13.38    1.01
  -8  -4   3   12.77    0.95
  -8   4   3   12.28    0.90
  -8   4   3   12.30    0.87
  -8   4   3   11.77    2.10
  -8   4   3   11.72    1.02
  -8  -4   2  146.82    3.15
   8   4  -2  143.49    6.34
  -8   4   2  155.32    2.99
   8   4  -1    5.31    1.01
   8   4  -1    3.81    1.04
   8   4   0   80.28    4.50
   8   4   0   70.50    4.52
   8   4   1   63.47    4.55
   8   4   2   26.91    3.11
  -8  -4  -2   24.69    1.15
   8   4   3   42.35    4.10
  -8  -4  -3   31.98    1.34
  -8  -4  -4    7.01    0.66
   8   4   4    6.94    1.78
  -8  -4  -5   22.85    1.19
  -8  -4  -6  257.64    3.87
  -8  -4  -7   61.09    1.73
  -8  -4  -8   26.38    0.93
  -8  -5   9   65.66    1.29
  -8   5   8   96.04    2.02
  -8  -5   8   90.38    2.05
  -8   5   7   48.98    1.71
  -8  -5   6   73.02    2.25
  -8   5   6   66.37    2.15
  -8   5   5   67.66    2.21
  -8  -5   5   68.69    2.30
  -8  -5   4   11.06    0.96
  -8  -5   4   10.74    0.91
  -8   5   4   12.54    2.36
  -8   5   4   11.34    0.92
  -8  -5   3   20.90    1.24
  -8   5   3   22.81    1.25
   8   5  -3   22.08    2.75
  -8   5   3   23.28    1.22
  -8   5   3   21.79    2.99
  -8  -5   2   12.53    0.97
  -8   5   2   10.48    0.81
  -8  -5   2   10.24    0.85
  -8   5   2   10.68    0.80
   8   5  -2    9.87    1.79
   8   5  -1    7.06    1.49
  -8  -5   1    9.28    0.79
  -8   5   1    8.60    0.70
   8   5  -1    8.92    1.48
  -8  -5   1    8.55    0.77
  -8   5   1    8.82    0.71
  -8  -5   0   26.12    1.31
  -8  -5   0   25.02    1.30
   8   5   0   23.75    2.68
  -8   5   0   27.13    1.23
   8   5   0   23.89    2.76
   8   5   1   94.94    5.81
  -8  -5  -1  100.81    2.53
  -8  -5  -1   99.97    2.56
   8   5   2  229.45    9.41
  -8  -5  -2  219.55    3.65
  -8   5  -2  237.22    3.51
   8   5   3  113.22    6.85
  -8  -5  -3  106.89    2.50
  -8  -5  -4   18.31    1.06
  -8  -5  -5  259.72    3.94
  -8  -5  -6  115.41    2.49
  -8  -5  -7    3.57    0.41
  -8  -5  -8   86.88    1.55
  -8   6   8    2.53    0.33
  -8  -6   8    2.34    0.31
  -8   6   7    6.63    0.62
  -8  -6   6  127.56    2.87
  -8   6   6  124.97    2.86
  -8  -6   5   33.88    1.60
  -8   6   5   38.21    1.67
  -8  -6   4    7.41    0.82
  -8  -6   4    7.50    0.78
  -8   6   4    9.22    0.86
  -8   6   4    8.45    0.73
  -8  -6   3  213.63    4.02
  -8   6   3  218.19    3.86
   8   6  -3  223.23    8.87
  -8   6   3  218.06    3.78
  -8  -6   2   30.04    1.53
  -8   6   2   27.05    1.32
  -8   6   2   24.79    1.25
   8   6  -2   26.75    2.96
  -8  -6   1  308.87    4.74
  -8   6   1  312.29    4.26
   8   6  -1  305.32    9.34
  -8  -6   1  298.58    4.84
  -8   6   1  307.40    4.33
   8   6  -1  305.52   10.00
  -8  -6   0   85.64    2.50
   8   6   0   84.94    5.29
  -8  -6   0   83.85    2.53
  -8   6   0   74.64    2.10
   8   6   0   71.88    5.03
   8   6   1  175.32    8.20
  -8  -6  -1  179.99    3.58
   8   6   1  187.59    8.37
  -8  -6  -1  169.49    3.56
  -8   6  -1  177.57    3.23
   8   6   2  130.38    7.30
  -8  -6  -2  128.36    2.98
  -8  -6  -2  122.33    2.97
  -8  -6  -3   44.03    1.69
  -8  -6  -4  199.35    3.43
  -8  -6  -5  145.27    2.80
  -8  -6  -6   46.77    1.48
  -8  -6  -7   87.41    1.75
  -8  -6  -8    2.72    0.26
  -8  -6  -8    2.66    0.26
  -8  -7   7    0.07    0.16
  -8   7   7    0.27    0.19
  -8  -7   6    6.42    0.62
  -8   7   6    6.32    0.63
  -8  -7   5   35.19    1.56
  -8   7   5   35.37    1.54
  -8  -7   4   20.27    1.30
  -8   7   4   20.90    1.21
  -8   7   4   21.22    1.14
  -8   7   3    6.41    0.68
  -8  -7   3    6.89    0.74
  -8   7   3    6.57    0.67
  -8  -7   2    8.76    0.84
  -8   7   2    9.27    0.77
  -8   7   2    8.94    0.76
  -8   7   1   98.54    2.49
   8   7  -1   86.61    5.58
  -8  -7   1   90.95    2.77
  -8  -7   0  267.92    4.49
  -8  -7   0  262.17    4.64
  -8   7   0  253.57    3.97
   8   7   0  261.21    9.97
  -8  -7  -1  327.68    5.19
  -8   7  -1  324.61    4.47
  -8  -7  -2  135.18    3.10
  -8  -7  -2  129.89    3.20
  -8   7  -2  135.46    2.79
  -8  -7  -3   44.59    1.72
  -8  -7  -3   42.61    1.79
  -8   7  -3   43.46    1.47
  -8  -7  -4    2.10    0.39
  -8  -7  -5    7.55    0.65
  -8  -7  -6   79.91    1.86
  -8  -7  -7   28.09    0.91
  -8  -7  -7   29.07    1.01
  -8   8   7    4.19    0.40
  -8  -8   6   70.71    1.77
  -8   8   6   71.21    1.83
  -8  -8   5    2.28    0.41
  -8   8   5    1.95    0.38
  -8  -8   4  197.39    3.85
  -8   8   4  187.66    3.41
  -8   8   4  193.62    3.25
  -8  -8   3  136.05    3.08
  -8   8   3  131.75    2.89
  -8   8   3  136.98    2.95
  -8  -8   2  212.94    3.95
  -8   8   2  197.79    3.53
  -8  -8   1   -0.02    0.18
  -8  -8   1    0.13    0.26
  -8   8   1    0.01    0.19
  -8  -8   0  188.91    3.69
  -8  -8   0  181.26    3.96
  -8  -8  -1   11.95    0.93
  -8  -8  -1   12.21    1.03
  -8   8  -1    9.68    0.78
  -8  -8  -2  103.40    2.63
  -8  -8  -2  100.87    2.86
  -8   8  -2  104.05    2.42
  -8  -8  -3  164.48    3.18
  -8  -8  -3  155.75    3.41
  -8   8  -3  157.86    2.73
  -8  -8  -4    0.17    0.19
  -8  -8  -4    0.26    0.26
  -8  -8  -5   84.36    1.93
  -8  -8  -5   85.25    2.17
  -8  -8  -6   10.56    0.59
  -8  -8  -6   10.01    0.66
  -8  -8  -7   49.61    1.12
  -8  -9   6  134.58    1.96
  -8   9   6  141.46    2.21
  -8  -9   5   11.41    0.76
  -8   9   5   12.60    0.75
  -8  -9   4    1.14    0.33
  -8   9   4    1.23    0.29
  -8   9   3    3.08    0.42
  -8   9   3    2.99    0.43
  -8  -9   2   29.34    1.34
  -8   9   2   25.21    1.22
  -8  -9   1  136.88    2.99
  -8   9   1  135.92    2.85
  -8  -9   0  136.64    3.39
  -8   9   0  130.79    2.81
  -8  -9  -1    9.86    0.77
  -8  -9  -1    8.31    0.84
  -8   9  -1    8.83    0.72
  -8  -9  -2    6.35    0.60
  -8  -9  -2    6.18    0.73
  -8   9  -2    5.69    0.56
  -8  -9  -3  159.70    2.82
  -8  -9  -3  151.17    3.24
  -8   9  -3  152.45    2.53
  -8  -9  -4   90.15    2.30
  -8  -9  -4   92.08    1.94
  -8  -9  -5    0.25    0.11
  -8  -9  -5    0.36    0.22
  -8  -9  -6   20.12    0.79
  -8 -10   5   28.10    1.00
  -8 -10   4    1.26    0.30
  -8 -10   3   13.15    0.92
  -8  10   3   14.78    0.81
  -8  10   2   50.57    1.61
  -8  10   1    2.36    0.38
  -8 -10   0    1.52    0.41
  -8  10   0    1.42    0.33
  -8 -10  -1   58.01    2.04
  -8  10  -1   59.18    1.70
  -8  10  -2   23.67    1.02
  -8 -10  -2   22.49    1.22
  -8  10  -3    9.19    0.56
  -8 -10  -3    8.09    0.69
  -8 -10  -4   -0.09    0.18
  -8 -10  -5   53.15    1.29
  -8 -11   4   -0.09    0.13
  -8 -11   3  197.14    2.93
  -8  11   2    0.22    0.16
  -8  11   1    0.91    0.24
  -8  11   0    7.73    0.58
  -8  11  -1    0.57    0.19
  -8 -11  -2   19.73    0.97
  -8  11  -2   20.75    0.84
  -8  11  -3    3.90    0.29
  -8 -11  -3    5.12    0.46
  -8 -11  -4   55.74    1.23
  -8 -12   3    0.28    0.12
  -8 -12   2    0.40    0.15
  -8 -12   1    5.07    0.43
  -8  12   1    4.79    0.37
  -8 -12   0   12.54    0.63
  -8  12   0   13.38    0.62
  -8  12  -1    3.64    0.32
  -9   0   9    0.26    0.18
  -9   0   8   11.97    0.81
  -9   0   7    0.26    0.25
  -9   0   7    0.23    0.21
  -9   0   6   58.66    2.19
  -9   0   5    0.14    0.21
  -9   0   4   11.96    1.01
  -9   0   4   13.27    0.97
  -9   0   3    0.07    0.18
  -9   0   3    0.07    0.14
   9   0  -2  176.96    6.70
   9   0  -1    0.67    0.50
   9   0   0   10.32    1.70
   9   0   1    0.52    0.71
   9   0   2   13.88    2.20
  -9   0  -3    0.12    0.15
   9   0   3    0.97    0.66
  -9   0  -4    5.10    0.52
   9   0   4    3.35    1.30
  -9   0  -5    0.57    0.20
  -9   0  -6    0.21    0.15
  -9   0  -7    0.07    0.12
  -9   0  -8    0.38    0.12
  -9   0  -9    0.15    0.08
  -9   1   9   17.71    0.77
  -9  -1   9   20.16    0.87
  -9   1   8  154.51    2.85
  -9  -1   8  162.90    3.01
  -9   1   7    1.46    0.37
  -9   1   7    1.15    0.33
  -9  -1   7    0.62    0.24
  -9   1   6   17.10    1.21
  -9  -1   6   21.68    1.30
  -9  -1   5  293.60    4.91
  -9   1   5  282.10   10.74
  -9   1   5  288.96    5.05
  -9  -1   4   11.57    0.99
  -9  -1   4   11.93    0.94
  -9  -1   4   12.04    0.92
  -9   1   4   12.45    0.94
  -9   1   4   10.82    0.97
  -9   1   3    1.74    0.42
  -9  -1   3    1.16    0.32
  -9  -1   3    0.95    0.27
  -9   1   3    2.43    0.42
   9   1  -3    1.11    0.63
  -9  -1   3    1.08    0.30
   9   1  -2    1.81    0.73
   9   1  -1  110.77    5.56
   9   1   0   20.53    2.47
   9   1   1  149.46    6.91
   9  -1   1  156.65    6.50
  -9  -1  -2    3.10    0.41
   9   1   2    3.14    1.16
   9  -1   2    2.31    0.85
   9   1   3   50.27    4.55
  -9  -1  -3   49.59    1.60
  -9  -1  -4   11.28    0.80
   9   1   4   14.56    2.59
   9  -1   4   13.86    2.45
  -9  -1  -5   73.09    2.04
  -9  -1  -6   28.01    1.23
  -9  -1  -7    0.14    0.15
  -9  -1  -8    8.22    0.49
  -9   2   9    0.25    0.10
  -9  -2   9    0.34    0.17
  -9   2   8  435.11    4.50
  -9  -2   8  439.34    4.97
  -9   2   7   89.22    2.28
  -9  -2   7   84.91    2.28
  -9  -2   6  565.36    6.54
  -9   2   6  553.90    6.10
  -9   2   6  559.58    6.89
  -9   2   6  565.12    6.01
  -9  -2   5  639.71    7.26
  -9   2   5  657.72    6.79
  -9   2   5  644.51    7.66
  -9  -2   4   55.32    2.12
  -9   2   4   43.77    4.24
  -9  -2   4   52.92    2.00
  -9  -2   4   53.31    1.95
  -9   2   4   48.83    1.86
  -9   2   4   48.48    1.85
   9   2  -4   40.68    3.78
  -9   2   4   46.32    2.08
  -9  -2   3  106.90    2.84
  -9  -2   3  106.07    2.69
  -9  -2   3  104.56    2.60
  -9   2   3  106.42    2.63
  -9   2   3  105.15    2.63
   9   2  -3  114.60    5.99
  -9   2   3  108.83    3.05
  -9  -2   2  162.96    3.39
  -9  -2   2  161.07    3.27
   9   2  -2  165.15    6.95
  -9   2   2  166.60    3.62
   9   2  -1   24.49    2.71
   9   2   0  202.47    7.98
   9   2   1   12.35    2.04
   9   2   2   34.38    3.74
  -9  -2  -2   30.84    1.29
   9   2   3   16.87    2.63
  -9  -2  -3   16.30    0.95
  -9  -2  -4    4.01    0.50
   9   2   4    6.57    1.77
  -9  -2  -5   27.77    1.29
  -9  -2  -6    5.19    0.56
  -9  -2  -7   39.85    1.34
  -9  -2  -8  151.94    2.09
  -9  -3   9   99.59    1.79
  -9  -3   8    8.33    0.69
  -9  -3   7   56.11    1.79
  -9  -3   6  205.40    3.90
  -9   3   6  200.85    3.68
  -9   3   6  200.51    4.27
  -9  -3   5  142.48    3.45
  -9   3   5  147.80    3.77
  -9   3   5  148.98    3.31
  -9  -3   4   17.83    1.20
  -9  -3   4   15.54    1.09
  -9   3   4   15.06    1.05
  -9   3   4   15.00    1.19
  -9   3   4   15.55    2.65
  -9  -3   3  143.64    3.30
  -9  -3   3  136.13    3.14
  -9  -3   3  146.05    3.14
  -9   3   3  142.62    3.09
  -9   3   3  137.35    3.07
   9   3  -3  147.10    7.05
  -9   3   3  139.94    3.54
  -9  -3   2  442.16    5.66
  -9  -3   2  457.23    5.68
  -9  -3   2  460.39    5.38
   9   3  -2  455.26   11.82
  -9   3   2  455.72    6.14
  -9  -3   1    8.67    0.78
  -9  -3   1    8.83    0.76
   9   3  -1    7.79    1.59
  -9   3   1    9.28    0.74
  -9  -3   0   98.83    2.51
   9   3   0   96.35    5.62
   9   3   1   83.89    5.42
  -9   3  -1   88.52    2.35
  -9  -3  -1   86.54    2.31
  -9  -3  -1   88.10    2.38
   9   3   2   53.02    4.65
  -9  -3  -2   49.20    1.72
  -9   3  -2   50.53    1.69
  -9  -3  -3    0.34    0.19
   9   3   3   -1.59    0.83
  -9  -3  -4   58.05    1.86
  -9  -3  -5   43.26    1.62
  -9  -3  -6    6.73    0.64
  -9  -3  -7    0.93    0.25
  -9  -3  -8    8.14    0.49
  -9  -3  -8    7.65    0.46
  -9  -4   9    8.30    0.47
  -9  -4   8    1.86    0.35
  -9   4   7   56.52    1.78
  -9  -4   7   52.05    1.63
  -9  -4   6  122.23    2.97
  -9   4   6  126.10    2.92
  -9  -4   5  102.67    2.90
  -9   4   5  108.08    2.82
  -9  -4   4   84.29    2.61
  -9  -4   4   79.30    2.45
  -9   4   4   80.08    2.43
  -9   4   4   83.21    2.89
  -9  -4   3  172.24    3.69
  -9  -4   3  166.69    3.52
  -9   4   3  191.90    3.53
  -9   4   3  172.47    3.49
   9   4  -3  185.68    8.11
  -9   4   3  171.38    4.06
  -9  -4   2   47.00    1.89
  -9  -4   2   45.66    1.86
  -9  -4   2   48.09    1.74
  -9   4   2   53.18    1.80
  -9   4   2   48.26    1.78
  -9   4   2   48.52    1.76
   9   4  -2   44.32    3.85
  -9   4   2   48.76    2.09
  -9  -4   1   50.21    1.94
  -9  -4   1   50.90    1.88
  -9  -4   1   54.87    1.84
  -9   4   1   50.31    1.72
  -9  -4   1   49.93    1.82
  -9   4   1   46.37    1.70
   9   4  -1   48.01    3.99
  -9   4   1   45.14    1.91
  -9  -4   0  217.85    3.90
  -9  -4   0  218.96    3.88
  -9  -4   0  215.26    3.75
  -9  -4   0  235.56    3.87
  -9   4   0  234.43    3.72
  -9   4   0  215.81    3.63
   9   4   0  206.08    8.48
  -9  -4  -1    0.10    0.18
  -9  -4  -1    0.10    0.15
   9   4   1    0.00    0.56
  -9  -4  -1   -0.45    0.20
  -9   4  -1    0.14    0.17
  -9   4  -1    0.50    0.19
  -9  -4  -2    2.02    0.39
  -9   4  -2    3.14    0.44
   9   4   2    1.30    0.85
  -9  -4  -2    2.08    0.38
  -9  -4  -2    2.09    0.41
  -9  -4  -3  419.75    5.03
  -9   4  -3  411.73    4.76
  -9  -4  -4  228.36    3.68
  -9  -4  -5    1.53    0.33
  -9  -4  -6  177.83    3.05
  -9  -4  -7   75.62    1.75
  -9  -4  -8   69.10    1.37
  -9  -5   8    5.21    0.47
  -9   5   7   18.89    1.01
  -9  -5   7   17.40    0.87
  -9  -5   6   33.38    1.49
  -9   5   6   30.77    1.43
  -9  -5   5   57.34    2.13
  -9   5   5   56.47    2.03
  -9  -5   4    7.09    0.78
  -9  -5   4    6.88    0.74
  -9   5   4    7.31    0.75
  -9  -5   3   25.75    1.48
  -9  -5   3   22.54    1.32
  -9   5   3   23.52    1.31
  -9   5   3   23.99    1.27
   9   5  -3   26.82    3.16
  -9  -5   2   45.81    1.95
  -9   5   2   45.46    1.74
  -9  -5   2   47.51    1.93
  -9   5   2   46.99    1.78
   9   5  -2   46.88    4.06
  -9  -5   1   56.53    2.06
  -9  -5   1   53.34    2.00
  -9   5   1   58.38    1.95
   9   5  -1   54.50    4.41
  -9  -5   0    4.06    0.57
   9   5   0    5.23    1.47
  -9  -5   0    4.05    0.58
  -9   5   0    4.03    0.52
  -9  -5  -1   10.37    0.88
  -9  -5  -1    9.66    0.84
   9   5   1    9.55    1.99
   9   5   1    7.77    1.63
  -9   5  -1   11.77    0.86
   9   5   2   19.22    2.88
  -9  -5  -2   21.10    1.22
  -9  -5  -2   22.04    1.24
  -9  -5  -3   19.63    1.14
  -9  -5  -4   12.83    0.90
  -9  -5  -5    4.89    0.55
  -9  -5  -6   91.61    2.12
  -9  -5  -7    5.86    0.48
  -9  -5  -8   17.37    0.62
  -9  -6   8    4.21    0.35
  -9   6   7   35.42    1.28
  -9  -6   6    7.84    0.70
  -9   6   6    8.57    0.74
  -9  -6   5   30.09    1.50
  -9   6   5   32.64    1.50
  -9  -6   4   51.31    2.05
  -9  -6   4   51.71    1.98
  -9   6   4   45.27    1.81
  -9  -6   3  171.44    3.80
  -9  -6   3  170.37    3.63
  -9   6   3  168.07    3.46
  -9   6   3  172.49    3.38
  -9  -6   2   31.01    1.58
  -9   6   2   28.20    1.37
  -9   6   2   30.68    1.45
  -9  -6   1   42.84    1.84
  -9  -6   1   40.43    1.80
  -9   6   1   48.96    1.81
   9   6  -1   45.57    4.15
  -9  -6   0   11.71    0.97
  -9  -6   0   10.48    0.92
   9   6   0   10.59    2.06
  -9   6   0    9.56    0.79
  -9  -6  -1   39.85    1.75
  -9  -6  -1   38.73    1.74
  -9   6  -1   38.44    1.54
  -9  -6  -2  182.42    3.60
  -9  -6  -2  176.63    3.62
  -9  -6  -3    2.24    0.44
  -9  -6  -3    2.53    0.46
  -9  -6  -4   16.64    1.06
  -9  -6  -5   35.96    1.44
  -9  -6  -6   28.20    1.16
  -9  -6  -7   31.36    1.00
  -9  -6  -7   29.08    0.95
  -9  -7   7   63.97    1.46
  -9  -7   6   15.22    0.88
  -9   7   6   15.45    0.91
  -9  -7   5   67.65    2.11
  -9   7   5   66.99    2.01
  -9  -7   4    7.87    0.80
  -9   7   4    8.54    0.77
  -9  -7   3   19.23    1.29
  -9  -7   3   19.53    1.22
  -9   7   3   18.53    1.13
  -9   7   3   17.35    1.08
  -9  -7   2   61.74    2.19
  -9   7   2   60.27    2.05
  -9  -7   1   17.43    1.21
  -9  -7   1   16.32    1.19
  -9   7   1   17.30    1.09
  -9  -7   0   66.91    2.28
  -9  -7   0   67.16    2.35
  -9   7   0   62.57    1.99
  -9  -7  -1    3.73    0.57
  -9  -7  -1    3.27    0.56
  -9   7  -1    3.69    0.49
  -9  -7  -2    1.66    0.41
  -9  -7  -2    1.54    0.38
  -9   7  -2    1.53    0.32
  -9  -7  -3   54.51    1.98
  -9  -7  -3   56.67    1.94
  -9  -7  -4  176.93    3.19
  -9  -7  -4  173.84    3.36
  -9  -7  -5    1.15    0.29
  -9  -7  -5    1.18    0.32
  -9  -7  -6   43.91    1.27
  -9  -7  -6   42.80    1.33
  -9  -7  -7    9.24    0.46
  -9  -7  -7    9.12    0.47
  -9  -8   6    4.49    0.42
  -9  -8   5   61.72    1.85
  -9   8   5   59.25    1.72
  -9  -8   4   61.49    2.05
  -9   8   4   56.59    1.78
  -9  -8   3  104.03    2.83
  -9  -8   3  103.79    2.66
  -9   8   3  108.08    2.55
  -9  -8   2    0.26    0.21
  -9   8   2    0.31    0.25
  -9  -8   1    8.69    0.83
  -9   8   1    8.88    0.77
  -9  -8   0    8.77    0.88
  -9   8   0    9.12    0.76
  -9  -8  -1  104.10    2.67
  -9  -8  -1  100.39    2.82
  -9   8  -1  106.65    2.49
  -9  -8  -2  287.65    4.64
  -9   8  -2  288.03    3.93
  -9  -8  -3    1.60    0.34
  -9  -8  -3    1.84    0.41
  -9  -8  -4    0.48    0.23
  -9  -8  -4    0.49    0.26
  -9  -8  -5   14.91    0.77
  -9  -8  -5   15.36    0.86
  -9  -8  -6  116.96    1.70
  -9  -8  -6  119.95    1.96
  -9  -9   5    0.12    0.16
  -9  -9   4   33.05    1.36
  -9  -9   3   74.28    2.21
  -9   9   3   72.87    1.91
  -9  -9   2   57.45    1.82
  -9   9   2   54.13    1.76
  -9  -9   1   44.16    1.65
  -9   9   1   44.28    1.62
  -9  -9   0  140.31    3.30
  -9   9   0  143.08    2.85
  -9  -9  -1    6.90    0.75
  -9   9  -1    8.05    0.67
  -9  -9  -2    6.19    0.57
  -9  -9  -2    5.21    0.63
  -9   9  -2    5.70    0.54
  -9  -9  -3   99.92    2.09
  -9  -9  -3   98.62    2.43
  -9   9  -3  102.05    1.87
  -9  -9  -4    1.98    0.28
  -9  -9  -4    2.68    0.39
  -9  -9  -5   10.79    0.48
  -9  -9  -5   12.47    0.68
  -9 -10   5   26.22    0.83
  -9 -10   4   48.30    1.40
  -9 -10   3   79.81    2.01
  -9 -10   2    3.57    0.50
  -9  10   2    2.52    0.36
  -9  10   1    7.05    0.60
  -9 -10   0    0.05    0.11
  -9  10   0    0.28    0.22
  -9 -10  -1   10.44    0.70
  -9 -10  -1   10.77    0.66
  -9 -10  -1   10.36    0.82
  -9  10  -1   11.14    0.71
  -9 -10  -2    6.39    0.49
  -9 -10  -2    6.59    0.62
  -9  10  -2    5.86    0.48
  -9 -10  -3   13.31    0.64
  -9 -10  -3   13.15    0.79
  -9 -10  -4   35.14    1.11
  -9 -11   3    0.15    0.13
  -9 -11   2    0.87    0.22
  -9  11   2    1.19    0.21
  -9 -11   1    0.24    0.16
  -9  11   1   -0.08    0.15
  -9 -11   0    9.74    0.61
  -9  11   0    9.60    0.59
  -9 -11  -1   -0.07    0.11
  -9  11  -1    0.13    0.11
  -9  11  -2   27.53    0.79
 -10   0   9    0.21    0.11
 -10   0   8    0.95    0.25
 -10   0   7    0.02    0.19
 -10   0   7    0.00    0.16
 -10   0   6  794.53    8.01
 -10   0   5    0.34    0.33
 -10   0   4   30.74    1.64
 -10   0   4   28.91    1.47
 -10   0   3    0.10    0.28
 -10   0   3   -0.16    0.20
 -10   0   3   -0.15    0.24
 -10   0   2   89.51    2.71
 -10   0   2   89.27    2.35
 -10   0   2   91.33    2.46
 -10   0   1   -0.03    0.21
 -10   0   1    0.02    0.16
 -10   0   0  463.43    5.74
 -10   0  -1   -0.32    0.19
 -10   0  -1    0.08    0.20
 -10   0  -2   44.39    1.58
 -10   0  -2   41.67    1.65
 -10   0  -3    0.03    0.14
  10   0   3    1.24    0.85
 -10   0  -4    0.59    0.21
 -10   0  -5    0.31    0.18
 -10   0  -6   27.07    1.08
 -10   0  -7    0.02    0.11
 -10   0  -8   55.92    1.26
 -10  -1   9    9.11    0.49
 -10   1   8    1.59    0.28
 -10  -1   8    1.98    0.33
 -10   1   7    4.35    0.56
 -10  -1   7    4.64    0.55
 -10   1   7    3.64    0.47
 -10   1   6   24.05    1.40
 -10  -1   6   26.75    1.43
 -10  -1   5   25.46    1.49
 -10   1   5   34.83    1.78
 -10  -1   4  813.22    8.34
 -10  -1   4  829.35    7.73
 -10   1   4  824.63    7.72
 -10   1   4  800.40    8.48
 -10  -1   3 1455.17   11.24
 -10  -1   3 1478.70   10.14
 -10  -1   3 1453.62   10.00
 -10   1   3 1509.83   10.15
 -10   1   3 1496.36   11.45
 -10  -1   2   32.91    1.64
 -10  -1   2   30.42    1.43
 -10  -1   2   29.12    1.40
 -10   1   2   21.99    1.22
  10   1  -2   36.88    3.54
 -10   1   2   22.57    1.39
 -10  -1   1  210.63    4.00
 -10  -1   1  206.02    3.75
 -10   1   1  215.02    3.82
 -10   1   1  209.29    4.00
 -10  -1   0   63.97    2.02
 -10  -1   0   64.71    2.14
 -10   1   0   64.76    2.14
 -10  -1  -1    1.17    0.28
 -10  -1  -1    0.79    0.28
 -10   1  -1    0.18    0.23
 -10  -1  -2   38.61    1.55
 -10  -1  -2   36.22    1.54
 -10   1  -2   37.30    1.57
 -10  -1  -3   -0.06    0.20
  10   1   3   -1.19    0.80
 -10  -1  -4   51.64    1.69
 -10  -1  -5   55.11    1.70
 -10  -1  -6    7.43    0.60
 -10  -1  -7   47.14    1.29
 -10  -1  -8    0.32    0.09
 -10  -1  -8    0.19    0.12
 -10   1  -8    0.10    0.11
 -10  -2   9    4.21    0.34
 -10  -2   8    0.67    0.22
 -10   2   7   38.48    1.33
 -10  -2   7   34.32    1.39
 -10   2   6    9.69    0.92
 -10  -2   6    9.84    0.87
 -10   2   5    1.24    0.39
 -10  -2   5    0.37    0.29
 -10  -2   4  112.11    3.10
 -10  -2   4  111.37    2.89
 -10   2   4  119.86    3.33
 -10  -2   3   13.06    1.07
 -10  -2   3   11.88    0.96
 -10  -2   3   12.91    0.96
 -10   2   3   10.86    0.88
  10   2  -3   14.07    2.26
 -10   2   3   10.79    1.02
 -10  -2   2   19.44    1.26
 -10  -2   2   17.75    1.12
 -10  -2   2   17.89    1.11
 -10   2   2   14.62    1.00
  10   2  -2   13.91    2.19
 -10   2   2   15.04    1.17
 -10  -2   1  345.92    5.11
 -10  -2   1  332.41    4.76
 -10  -2   1  349.48    5.00
 -10   2   1  335.16    4.84
  10   2  -1  350.52   11.22
 -10  -2   0  961.10    8.18
 -10  -2   0  933.50    8.02
 -10  -2   0  965.43    8.27
 -10   2   0  944.38    8.18
  10   2   1   46.84    4.28
 -10  -2  -1   45.42    1.76
 -10  -2  -1   47.02    1.83
 -10   2  -1   54.73    1.96
  10   2   2   22.32    3.05
 -10  -2  -2   20.06    1.17
 -10  -2  -2   21.16    1.21
 -10   2  -2   20.04    1.18
 -10  -2  -3   37.97    1.53
 -10  -2  -3   35.77    1.51
 -10   2  -3   39.59    1.59
 -10  -2  -4   38.70    1.50
 -10  -2  -5    0.37    0.22
 -10  -2  -6  138.01    2.58
 -10  -2  -7    4.94    0.45
 -10  -2  -8   43.20    0.95
 -10  -2  -8   45.78    1.06
 -10   2  -8   45.51    1.08
 -10  -3   8   94.62    1.97
 -10  -3   7   38.74    1.42
 -10  -3   6   40.01    1.68
 -10  -3   5   87.81    2.70
 -10   3   5   90.64    2.90
 -10  -3   4   14.99    1.15
 -10  -3   4   14.94    1.08
 -10   3   4   11.60    1.08
 -10  -3   3   20.06    1.31
 -10  -3   3   20.74    1.25
 -10  -3   3   20.87    1.22
 -10   3   3   21.66    1.23
  10   3  -3   22.74    2.91
 -10   3   3   20.71    1.43
 -10  -3   2  100.99    2.82
 -10  -3   2   98.11    2.71
 -10  -3   2  100.45    2.64
 -10   3   2  107.19    2.67
  10   3  -2  105.71    6.21
 -10   3   2  107.57    3.09
 -10  -3   1   89.72    2.61
 -10  -3   1   85.86    2.50
 -10  -3   1   88.90    2.45
 -10   3   1   98.00    2.53
 -10   3   1   95.46    2.80
  10   3  -1   87.29    5.68
 -10  -3   0    3.08    0.49
 -10  -3   0    3.22    0.51
 -10   3   0    4.73    0.58
 -10  -3   0    3.30    0.50
  10   3   0    2.74    1.01
  10   3   1   34.52    3.73
 -10  -3  -1   36.02    1.62
 -10  -3  -1   37.06    1.63
 -10   3  -1   32.23    1.50
  10   3   2  139.39    8.02
 -10  -3  -2  141.64    3.08
 -10  -3  -2  139.73    3.14
 -10   3  -2  137.24    3.08
 -10  -3  -3    6.77    0.69
 -10  -3  -3    5.75    0.62
 -10   3  -3    5.91    0.61
 -10  -3  -4    8.97    0.76
 -10  -3  -4    8.47    0.72
 -10  -3  -5   80.79    2.14
 -10  -3  -6    5.34    0.54
 -10  -3  -7   43.83    1.28
 -10  -3  -7   42.42    1.22
 -10   3  -7   42.83    1.23
 -10  -3  -8   28.10    0.75
 -10  -4   8   44.90    1.27
 -10  -4   7    0.16    0.14
 -10  -4   6  129.53    2.93
 -10  -4   5    2.64    0.51
 -10  -4   4  102.69    2.93
 -10  -4   4   98.90    2.73
 -10  -4   3  199.47    4.05
 -10  -4   3  193.37    3.85
 -10  -4   3  197.00    3.70
 -10   4   3  196.31    4.45
 -10  -4   2   29.11    1.53
 -10  -4   2   29.04    1.51
 -10   4   2   30.98    1.40
  10   4  -2   32.27    3.55
 -10   4   2   33.56    1.80
 -10  -4   1  144.64    3.31
 -10  -4   1  147.14    3.33
 -10   4   1  150.47    3.05
 -10   4   1  143.05    3.06
 -10   4   1  139.69    3.52
  10   4  -1  149.09    7.58
  10   4   0  218.95    9.32
 -10  -4   0  213.45    3.88
 -10  -4   0  217.80    4.05
 -10   4   0  227.81    3.83
 -10   4   0  205.80    3.65
 -10  -4  -1    7.76    0.78
 -10  -4  -1    6.15    0.67
 -10   4  -1   11.05    0.86
  10   4   1    7.39    1.74
 -10   4  -1   10.08    0.79
 -10  -4  -2    0.23    0.20
 -10  -4  -2    0.11    0.20
 -10  -4  -2   -0.29    0.19
 -10   4  -2    0.08    0.16
 -10  -4  -3  164.48    3.44
 -10  -4  -3  158.77    3.23
 -10  -4  -3  161.13    3.17
 -10  -4  -4    2.16    0.41
 -10  -4  -4    3.07    0.44
 -10   4  -4    3.46    0.47
 -10  -4  -4    2.35    0.40
 -10  -4  -5   12.73    0.87
 -10  -4  -5   12.29    0.81
 -10   4  -5   12.80    0.83
 -10  -4  -6   -0.04    0.19
 -10  -4  -6    0.19    0.14
 -10  -4  -6   -0.07    0.16
 -10   4  -6   -0.06    0.16
 -10  -4  -7   15.31    0.77
 -10  -4  -7   14.36    0.64
 -10   4  -7   16.16    0.70
 -10  -5   8   24.33    0.83
 -10  -5   7   13.42    0.71
 -10  -5   6   13.52    0.91
 -10  -5   5   60.29    2.16
 -10  -5   4  140.18    3.41
 -10  -5   4  132.36    3.17
 -10  -5   3   16.80    1.18
 -10  -5   3   15.81    1.12
 -10  -5   2   82.91    2.61
 -10  -5   2   78.29    2.47
 -10   5   2   78.44    2.31
 -10  -5   1    1.08    0.34
 -10  -5   1    0.96    0.31
 -10  -5   1    1.21    0.34
 -10   5   1    0.89    0.30
 -10  -5   0  142.98    3.26
 -10  -5   0  141.37    3.35
 -10  -5   0  138.71    3.20
 -10   5   0  137.54    3.03
 -10  -5  -1   21.57    1.30
 -10  -5  -1   21.07    1.24
 -10   5  -1   22.74    1.21
 -10  -5  -2   11.69    0.93
 -10  -5  -2   11.97    0.92
 -10   5  -2   11.20    0.79
 -10  -5  -3  103.14    2.67
 -10  -5  -3  103.49    2.64
 -10  -5  -4   78.61    2.33
 -10  -5  -4   72.80    2.12
 -10  -5  -5   10.56    0.83
 -10  -5  -5    9.14    0.71
 -10  -5  -6    9.19    0.68
 -10  -5  -6    7.77    0.57
 -10  -5  -7    0.46    0.15
 -10  -6   7   85.01    1.77
 -10  -6   6   48.34    1.61
 -10  -6   5  185.71    3.63
 -10  -6   4   75.93    2.45
 -10  -6   4   73.81    2.32
 -10  -6   3  140.16    3.37
 -10  -6   3  139.79    3.28
 -10  -6   2    6.79    0.76
 -10  -6   2    6.77    0.76
 -10   6   2    8.76    0.78
 -10  -6   1   81.47    2.55
 -10  -6   1   80.58    2.59
 -10   6   1   78.25    2.31
 -10  -6   0    2.47    0.47
 -10  -6   0    2.43    0.47
 -10  -6   0    2.22    0.46
 -10   6   0    1.82    0.38
 -10  -6  -1   21.00    1.29
 -10  -6  -1   19.81    1.23
 -10   6  -1   21.65    1.18
 -10  -6  -2    2.36    0.46
 -10  -6  -2    2.26    0.43
 -10   6  -2    2.73    0.40
 -10  -6  -3    0.22    0.22
 -10  -6  -3    0.10    0.23
 -10  -6  -4   38.98    1.54
 -10  -6  -4   38.70    1.54
 -10  -6  -5  240.77    3.50
 -10  -6  -5  229.17    3.40
 -10  -6  -6   49.87    1.39
 -10  -6  -6   47.21    1.32
 -10  -6  -7    3.75    0.30
 -10  -7   7   12.77    0.55
 -10  -7   6    6.34    0.53
 -10  -7   5  144.21    2.97
 -10  -7   4   19.82    1.20
 -10  -7   3   60.74    2.17
 -10  -7   3   61.65    2.09
 -10  -7   2    0.50    0.30
 -10  -7   2    0.48    0.26
 -10   7   2    0.60    0.28
 -10  -7   1  186.21    3.81
 -10  -7   1  185.58    3.82
 -10   7   1  179.84    3.48
 -10  -7   0    8.90    0.83
 -10  -7   0    9.26    0.84
 -10  -7   0    8.46    0.82
 -10   7   0    9.73    0.81
 -10  -7  -1   10.60    0.82
 -10  -7  -1    9.15    0.84
 -10  -7  -1    8.86    0.83
 -10   7  -1    8.34    0.73
 -10  -7  -2   10.44    0.87
 -10   7  -2   11.26    0.77
 -10  -7  -2   10.25    0.86
 -10  -7  -3    7.24    0.69
 -10  -7  -3    6.46    0.68
 -10  -7  -4   38.99    1.45
 -10  -7  -4   36.32    1.45
 -10  -7  -5    0.19    0.18
 -10  -7  -5   -0.04    0.16
 -10  -7  -6    1.00    0.20
 -10  -7  -6    0.92    0.19
 -10  -8   6    1.70    0.23
 -10  -8   6    1.54    0.20
 -10  -8   5    4.74    0.50
 -10  -8   4    0.18    0.23
 -10  -8   3    8.38    0.78
 -10  -8   3    8.38    0.73
 -10  -8   2  184.18    3.63
 -10   8   2  181.66    3.27
 -10  -8   1   13.66    1.01
 -10  -8   1   12.79    0.95
 -10   8   1   12.75    0.90
 -10  -8   0    0.19    0.19
 -10  -8   0    0.21    0.23
 -10  -8   0    0.49    0.28
 -10   8   0    0.26    0.21
 -10  -8  -1    3.87    0.52
 -10  -8  -1    4.93    0.54
 -10  -8  -1    4.04    0.57
 -10   8  -1    4.70    0.52
 -10  -8  -2  138.86    2.85
 -10  -8  -2  131.10    2.92
 -10   8  -2  130.93    2.47
 -10  -8  -3    0.63    0.22
 -10  -8  -3    0.83    0.29
 -10  -8  -4   21.04    0.95
 -10  -8  -4   20.21    1.00
 -10  -8  -5    0.42    0.15
 -10  -8  -5    0.73    0.19
 -10  -9   5   49.82    1.29
 -10  -9   4   14.65    0.84
 -10  -9   3   21.93    1.11
 -10  -9   2    6.21    0.63
 -10  -9   2    6.01    0.56
 -10   9   2    6.02    0.56
 -10  -9   1   15.73    0.99
 -10  -9   1   17.83    0.98
 -10   9   1   15.69    0.91
 -10  -9   0    9.52    0.74
 -10  -9   0    9.60    0.74
 -10   9   0    8.81    0.69
 -10  -9  -1    6.82    0.56
 -10  -9  -1    6.20    0.65
 -10  -9  -1    6.92    0.64
 -10   9  -1    6.26    0.55
 -10  -9  -2    9.16    0.73
 -10   9  -2    8.05    0.55
 -10  -9  -3   29.69    1.19
 -10  -9  -4   13.99    0.73
 -10 -10   4   40.65    1.13
 -10 -10   3   15.73    0.79
 -10 -10   2    0.28    0.18
 -10 -10   1    0.92    0.25
 -10 -10   1    0.73    0.17
 -10  10   1    0.81    0.21
 -10 -10   0    0.16    0.13
 -10 -10   0    0.18    0.12
 -10  10   0    0.07    0.13
 -10 -10  -1    0.15    0.11
 -10  10  -1    0.00    0.12
 -10 -10  -2    5.99    0.40
 -10 -10  -3   10.56    0.60
 -10 -11   2   19.75    0.74
 -10 -11   1    2.14    0.26
 -11   0   8    0.30    0.13
 -11   0   7    0.14    0.17
 -11   0   7    0.00    0.20
 -11   0   6  180.75    3.60
 -11   0   5    0.12    0.25
 -11   0   4   46.30    1.84
 -11   0   4   45.51    1.98
 -11   0   3    0.32    0.32
 -11   0   3    0.84    0.28
 -11   0   3    0.25    0.26
 -11   0   2 1114.85    9.75
 -11   0   2 1118.40    8.46
 -11   0   2 1106.27    8.92
 -11   0   1    0.07    0.23
 -11   0   1   -0.31    0.36
 -11   0   0   21.77    1.17
 -11   0   0   21.37    1.30
 -11   0  -1    0.08    0.18
 -11   0  -1    0.00    0.19
 -11   0  -2  253.12    3.93
 -11   0  -2  240.71    4.37
 -11   0  -3    0.19    0.19
 -11   0  -3    0.02    0.21
 -11   0  -4    0.82    0.25
 -11   0  -4    0.72    0.27
 -11   0  -5    0.03    0.14
 -11   0  -5   -0.17    0.23
 -11   0  -6   32.19    1.28
 -11   0  -7   -0.08    0.20
 -11  -1   8   26.30    0.92
 -11   1   7    0.52    0.18
 -11  -1   7    0.68    0.23
 -11  -1   7    0.31    0.20
 -11   1   6  110.24    2.82
 -11  -1   6  103.55    2.71
 -11   1   6  108.36    2.37
 -11   1   5    1.67    0.47
 -11  -1   5    1.51    0.41
 -11  -1   4  246.49    4.60
 -11   1   4  261.16    4.86
 -11  -1   3  326.05    5.33
 -11  -1   3  321.15    4.78
 -11  -1   3  327.28    4.93
 -11   1   3  309.28    4.78
 -11   1   3  304.32    5.24
 -11  -1   2    0.31    0.28
 -11  -1   2    0.54    0.27
 -11  -1   2    0.23    0.21
 -11   1   2    0.25    0.21
 -11  -1   1  333.40    5.22
 -11  -1   1  314.68    4.77
 -11  -1   1  323.64    4.88
 -11   1   1  347.86    5.02
 -11   1   1  339.19    5.27
 -11  -1   0  161.99    3.55
 -11  -1   0  165.32    3.50
 -11  -1   0  158.40    3.30
 -11  -1  -1  555.66    6.18
  11   1   1  551.81   15.49
 -11  -1  -1  542.27    6.53
 -11   1  -1  562.52    6.64
 -11  -1  -2    4.41    0.56
 -11  -1  -2    5.87    0.70
 -11  -1  -3   18.84    1.08
 -11  -1  -3   16.83    1.12
 -11   1  -3   15.57    1.07
 -11  -1  -4  149.19    3.11
 -11   1  -4  154.28    3.17
 -11  -1  -5   29.12    1.28
 -11   1  -5   26.65    1.26
 -11  -1  -6   11.07    0.70
 -11  -1  -6    9.99    0.72
 -11   1  -6    9.81    0.72
 -11  -1  -7   37.98    1.17
 -11   1  -7   36.61    1.16
 -11  -2   8   21.74    0.83
 -11  -2   7   82.31    1.99
 -11  -2   7   80.79    1.98
 -11   2   6  190.82    3.80
 -11  -2   6  201.01    3.69
 -11  -2   5   27.56    1.49
 -11   2   5   22.29    1.39
 -11  -2   4  161.44    3.69
 -11   2   4  163.88    3.88
 -11  -2   3    4.26    0.60
 -11  -2   3    4.96    0.64
 -11   2   3    4.58    0.60
 -11   2   3    4.61    0.68
 -11  -2   2  203.27    4.13
 -11  -2   2  196.88    3.88
 -11  -2   2  199.70    3.80
 -11   2   2  197.21    3.73
 -11   2   2  194.89    4.17
 -11  -2   1  546.95    6.67
 -11  -2   1  547.41    6.56
 -11  -2   1  539.85    6.26
 -11   2   1  558.69    6.29
 -11   2   1  546.13    6.76
 -11  -2   0   13.36    1.01
 -11  -2   0   12.11    0.95
 -11  -2   0   14.31    1.05
  11   2   0   11.18    2.30
 -11  -2  -1    0.21    0.22
 -11  -2  -1    0.34    0.25
 -11   2  -1    0.48    0.27
  11   2   1    0.51    0.68
 -11  -2  -2   24.45    1.31
 -11  -2  -2   25.62    1.40
 -11   2  -2   26.74    1.44
 -11  -2  -3   41.92    1.67
 -11  -2  -3   42.46    1.77
 -11   2  -3   38.25    1.66
 -11  -2  -4   48.57    1.75
 -11  -2  -4   45.50    1.74
 -11   2  -4   45.32    1.72
 -11  -2  -5    5.30    0.59
 -11  -2  -5    4.91    0.55
 -11   2  -5    4.60    0.53
 -11  -2  -6    0.13    0.17
 -11  -2  -6    0.04    0.18
 -11   2  -6   -0.01    0.19
 -11  -2  -7   41.50    1.07
 -11  -2  -7   45.20    1.23
 -11   2  -7   45.51    1.26
 -11  -3   8    0.48    0.16
 -11  -3   7   30.79    1.16
 -11  -3   6    5.63    0.62
 -11  -3   5   22.34    1.34
 -11   3   5   25.45    1.53
 -11  -3   4   10.44    0.97
 -11  -3   4    9.21    0.86
 -11   3   4    9.21    0.96
 -11  -3   3   34.85    1.74
 -11  -3   3   35.25    1.65
 -11  -3   3   35.73    1.61
 -11   3   3   37.21    1.60
 -11   3   3   38.29    1.92
 -11  -3   2   39.13    1.84
 -11  -3   2   38.05    1.72
 -11  -3   2   38.10    1.64
 -11   3   2   37.58    1.61
 -11   3   2   35.83    1.81
 -11  -3   1    3.25    0.56
 -11  -3   1    3.19    0.54
 -11   3   1    2.77    0.46
 -11  -3   1    2.59    0.45
 -11   3   1    3.88    0.62
 -11  -3   0   53.11    2.00
 -11  -3   0   48.34    1.93
 -11  -3   0   50.05    1.95
 -11   3   0   45.51    1.80
 -11  -3  -1  350.34    5.12
 -11  -3  -1  356.69    5.17
 -11   3  -1  351.19    5.08
 -11  -3  -2  436.60    5.59
 -11  -3  -2  432.18    5.58
 -11  -3  -3   36.82    1.57
 -11  -3  -3   37.03    1.61
 -11   3  -3   36.85    1.61
 -11  -3  -4    1.14    0.32
 -11  -3  -4    1.30    0.32
 -11   3  -4    0.48    0.24
 -11  -3  -5   20.88    1.10
 -11  -3  -5   19.98    1.06
 -11   3  -5   19.00    1.03
 -11  -3  -6    0.80    0.25
 -11  -3  -6    0.64    0.22
 -11   3  -6    0.59    0.21
 -11  -3  -7   14.17    0.64
 -11  -3  -7   14.47    0.61
 -11   3  -7   15.00    0.64
 -11  -4   8   14.93    0.60
 -11  -4   7    2.57    0.32
 -11  -4   6    0.29    0.24
 -11  -4   5   10.61    0.92
 -11  -4   4    2.01    0.47
 -11  -4   4    1.61    0.40
 -11  -4   3  387.34    5.72
 -11  -4   3  370.17    5.36
 -11   4   3  391.15    5.02
 -11   4   3  373.58    6.10
 -11  -4   2  110.42    3.03
 -11  -4   2  109.50    2.94
 -11  -4   2  118.82    2.86
 -11   4   2  125.61    2.84
 -11   4   2  119.80    3.41
 -11  -4   1   44.73    1.89
 -11  -4   1   46.97    2.00
 -11  -4   1   45.47    1.76
 -11   4   1   42.82    1.66
 -11  -4   0  261.32    4.38
 -11  -4   0  253.75    4.43
 -11  -4   0  256.12    4.16
 -11   4   0  261.41    4.12
 -11  -4  -1   29.67    1.53
 -11  -4  -1   30.34    1.45
 -11  -4  -2  330.20    4.75
 -11   4  -2  336.29    4.72
 -11  -4  -3    0.44    0.27
 -11  -4  -3    0.34    0.19
 -11   4  -3    0.72    0.25
 -11  -4  -4    0.30    0.24
 -11  -4  -4    0.00    0.19
 -11   4  -4    0.03    0.20
 -11  -4  -5   74.54    2.01
 -11  -4  -5   74.66    1.90
 -11   4  -5   71.18    1.88
 -11  -4  -6   49.42    1.42
 -11  -4  -6   48.78    1.27
 -11   4  -6   52.15    1.36
 -11  -4  -7    4.61    0.35
 -11  -5   7    1.67    0.22
 -11  -5   7    2.01    0.30
 -11  -5   6    0.12    0.17
 -11  -5   5   10.92    0.89
 -11  -5   4   11.94    1.00
 -11  -5   3   52.71    2.08
 -11  -5   3   46.94    1.90
 -11  -5   2  136.75    3.33
 -11  -5   2  136.87    3.29
 -11  -5   1  137.21    3.27
 -11  -5   1  140.40    3.41
 -11  -5   0  118.84    2.94
 -11  -5   0  117.11    3.01
 -11  -5   0  115.48    2.84
 -11  -5  -1   52.87    2.03
 -11  -5  -1   53.38    1.90
 -11  -5  -2   18.37    1.17
 -11  -5  -2   18.15    1.08
 -11  -5  -3    0.81    0.34
 -11  -5  -3    0.81    0.27
 -11  -5  -4    5.44    0.61
 -11  -5  -4    5.61    0.54
 -11  -5  -5    3.24    0.44
 -11  -5  -6    2.30    0.32
 -11  -6   7   10.70    0.54
 -11  -6   6   22.31    0.98
 -11  -6   5   25.55    1.27
 -11  -6   4   30.23    1.50
 -11  -6   3    1.42    0.41
 -11  -6   3    1.14    0.38
 -11  -6   2    5.14    0.67
 -11  -6   2    5.45    0.68
 -11  -6   1   44.62    1.82
 -11  -6   1   44.71    1.89
 -11  -6   0   31.51    1.49
 -11  -6   0   30.72    1.53
 -11  -6   0   29.81    1.47
 -11  -6  -1  119.60    2.97
 -11  -6  -1  113.90    2.81
 -11  -6  -2    7.97    0.76
 -11  -6  -2    6.13    0.64
 -11  -6  -3    3.98    0.54
 -11  -6  -3    3.99    0.50
 -11  -6  -4   12.06    0.84
 -11  -6  -4   11.46    0.76
 -11  -6  -5   69.13    1.74
 -11  -6  -5   65.11    1.52
 -11  -6  -6    2.16    0.27
 -11  -7   6    4.30    0.37
 -11  -7   5    4.15    0.49
 -11  -7   4    1.73    0.38
 -11  -7   3    0.64    0.33
 -11  -7   3    0.67    0.29
 -11  -7   2   43.61    1.75
 -11  -7   2   43.40    1.73
 -11  -7   1   25.76    1.33
 -11  -7   1   24.17    1.33
 -11  -7   0   17.28    1.05
 -11  -7   0   15.84    1.11
 -11   7   0   14.69    0.93
 -11  -7  -1    0.28    0.22
 -11  -7  -1    0.49    0.24
 -11  -7  -2    0.67    0.28
 -11  -7  -2    1.01    0.30
 -11  -7  -3   55.12    1.75
 -11  -7  -3   51.50    1.65
 -11  -7  -4   -0.03    0.21
 -11  -7  -4    0.03    0.13
 -11  -7  -5   12.77    0.66
 -11  -7  -5   10.03    0.54
 -11  -8   5    0.53    0.19
 -11  -8   4   26.68    1.16
 -11  -8   3    3.61    0.49
 -11  -8   2   72.05    2.08
 -11  -8   2   75.37    2.07
 -11  -8   1   40.77    1.55
 -11  -8   1   40.98    1.56
 -11  -8   0   10.02    0.75
 -11  -8   0    9.26    0.76
 -11  -8  -1   57.58    1.87
 -11  -8  -1   49.65    1.70
 -11  -8  -2    1.96    0.35
 -11  -8  -2    1.49    0.31
 -11  -8  -3   23.40    0.98
 -11  -8  -3   22.48    1.01
 -11  -8  -4    1.78    0.26
 -11  -8  -4    2.25    0.29
 -11  -9   4    0.48    0.16
 -11  -9   3    4.38    0.46
 -11  -9   2    1.03    0.27
 -11  -9   1  111.67    2.28
 -11  -9   1  116.22    2.21
 -11  -9   0   39.41    1.28
 -11  -9   0   38.66    1.30
 -11  -9  -1   54.76    1.52
 -11  -9  -2   18.97    0.85
 -11  -9  -3    0.51    0.14
 -11  -9  -3    0.65    0.18
 -11 -10   3   13.23    0.60
 -11 -10   2   22.23    0.84
 -11 -10   1    1.24    0.22
 -11 -10   0    4.64    0.34
 -12   0   7    0.02    0.11
 -12   0   6  354.21    4.67
 -12   0   6  337.29    3.90
 -12   0   5    0.78    0.33
 -12   0   4  179.19    3.88
 -12   0   3    0.15    0.25
 -12   0   3   -0.01    0.23
 -12   0   2   22.67    1.31
 -12   0   2   21.32    1.36
 -12   0   1    0.02    0.24
 -12   0   1    4.71    0.64
 -12   0   0   66.53    2.32
 -12   0  -1    0.11    0.25
 -12   0  -2    1.53    0.43
 -12   0  -3    0.12    0.24
 -12   0  -4   34.89    1.57
 -12   0  -5    0.21    0.23
 -12   0  -6  199.77    2.98
 -12   0  -7   -0.16    0.12
 -12  -1   7    4.97    0.48
 -12  -1   7    5.20    0.46
 -12   1   6   18.92    1.11
 -12  -1   6   19.87    1.11
 -12   1   5   52.82    2.02
 -12  -1   5   59.84    2.13
 -12   1   4    8.99    0.90
 -12  -1   4    9.17    0.89
 -12  -1   3    6.39    0.76
 -12  -1   3    6.23    0.68
 -12  -1   3    6.13    0.70
 -12   1   3    4.55    0.60
 -12   1   3    4.67    0.68
 -12  -1   2   62.11    2.28
 -12  -1   2   64.91    2.10
 -12  -1   2   61.96    2.14
 -12   1   2   62.80    2.17
 -12   1   2   62.33    2.35
 -12  -1   1  265.19    4.63
 -12  -1   1  262.14    4.27
 -12  -1   1  255.94    4.43
 -12   1   1  261.03    4.44
 -12   1   1  255.20    4.58
 -12  -1   0   62.72    2.09
 -12  -1   0   63.45    2.13
 -12  -1   0   64.81    2.31
 -12   1   0   66.43    2.34
 -12  -1  -1   17.25    1.09
 -12  -1  -1   17.03    1.19
 -12   1  -1   20.26    1.29
 -12  -1  -2    9.15    0.79
 -12  -1  -2    8.74    0.85
 -12   1  -2    7.88    0.81
 -12  -1  -3   11.04    0.83
 -12  -1  -3   10.43    0.89
 -12   1  -3   10.25    0.88
 -12  -1  -4  289.20    3.94
 -12  -1  -4  285.98    4.40
 -12   1  -4  288.71    4.44
 -12  -1  -5    7.97    0.60
 -12  -1  -5    8.37    0.72
 -12  -1  -6   39.79    1.06
 -12  -1  -6   42.65    1.36
 -12   1  -6   42.15    1.35
 -12  -1  -7    3.41    0.30
 -12   1  -7    3.78    0.31
 -12  -2   7    0.47    0.19
 -12  -2   7    0.11    0.12
 -12  -2   6    4.85    0.56
 -12   2   5   18.04    1.20
 -12  -2   5   17.18    1.13
 -12   2   4    0.31    0.29
 -12  -2   4    0.82    0.35
 -12  -2   3    7.29    0.81
 -12  -2   3    8.43    0.78
 -12  -2   3    7.95    0.77
 -12   2   3    8.32    0.78
 -12   2   3    6.81    0.80
 -12  -2   2    9.94    0.94
 -12  -2   2    9.91    0.86
 -12  -2   2    9.95    0.86
 -12   2   2   12.20    0.95
 -12   2   2   13.05    1.08
 -12  -2   1  137.48    3.33
 -12  -2   1  131.61    3.11
 -12  -2   1  134.04    3.14
 -12   2   1  130.45    3.06
 -12   2   1  125.93    3.23
 -12  -2   0    5.19    0.62
 -12  -2   0    5.59    0.66
 -12  -2   0    5.56    0.68
 -12  -2   0    5.03    0.65
 -12   2   0    5.28    0.66
 -12  -2  -1  289.64    4.60
 -12  -2  -1  295.81    4.76
 -12  -2  -2  519.12    5.99
 -12  -2  -2  517.87    6.30
 -12   2  -2  502.29    6.19
 -12  -2  -3  380.32    4.95
 -12  -2  -3  377.15    5.13
 -12  -2  -4   31.55    1.34
 -12  -2  -4   31.11    1.41
 -12   2  -4   28.16    1.35
 -12  -2  -5   93.15    2.08
 -12  -2  -5   96.73    2.28
 -12   2  -5   96.44    2.27
 -12  -2  -6   10.05    0.57
 -12  -2  -6   10.90    0.65
 -12  -3   7   13.48    0.65
 -12  -3   7   14.31    0.70
 -12  -3   6   25.16    1.18
 -12  -3   5   15.03    1.04
 -12  -3   4   12.49    1.01
 -12   3   4   11.92    1.06
 -12  -3   3   36.31    1.75
 -12  -3   3   36.19    1.63
 -12  -3   3   37.52    1.60
 -12   3   3   37.53    1.57
 -12   3   3   37.62    1.88
 -12  -3   2   67.54    2.36
 -12  -3   2   65.44    2.23
 -12  -3   2   66.98    2.14
 -12   3   2   75.34    2.22
 -12   3   2   72.24    2.56
 -12  -3   1  451.92    6.04
 -12  -3   1  439.27    5.81
 -12  -3   1  446.75    5.57
 -12   3   1  432.80    5.40
 -12   3   1  421.86    6.06
 -12  -3   0   11.66    0.92
 -12  -3   0   10.20    0.89
 -12  -3   0    9.21    0.81
 -12   3   0    8.62    0.78
 -12  -3  -1  375.88    5.30
 -12  -3  -1  373.62    5.11
 -12   3  -1  390.13    5.20
 -12  -3  -2    2.12    0.44
 -12  -3  -2    2.35    0.44
 -12   3  -2    1.22    0.36
 -12  -3  -3    0.40    0.25
 -12  -3  -3    0.51    0.27
 -12   3  -3    0.45    0.27
 -12  -3  -4    1.60    0.35
 -12  -3  -4    1.97    0.37
 -12   3  -4    1.92    0.37
 -12  -3  -5    7.74    0.62
 -12  -3  -5    8.07    0.62
 -12   3  -5    7.46    0.60
 -12  -3  -6   13.60    0.67
 -12  -3  -6   13.67    0.66
 -12   3  -6   13.93    0.69
 -12  -4   7    1.28    0.23
 -12  -4   6   -0.12    0.18
 -12  -4   5    3.25    0.49
 -12  -4   4   16.01    1.11
 -12  -4   3   34.16    1.66
 -12  -4   3   32.36    1.54
 -12  -4   2   56.97    2.14
 -12  -4   2   54.96    2.05
 -12  -4   2   58.58    1.96
 -12  -4   1   35.87    1.67
 -12  -4   1   36.88    1.70
 -12  -4   1   35.35    1.51
 -12   4   1   37.12    1.50
 -12  -4   0  237.51    4.24
 -12  -4   0  245.57    3.98
 -12   4   0  250.16    3.90
 -12  -4  -1    1.42    0.38
 -12  -4  -1    1.34    0.32
 -12   4  -1    0.42    0.22
 -12  -4  -2  108.54    2.76
 -12  -4  -2  109.28    2.59
 -12   4  -2  112.35    2.59
 -12  -4  -3   16.27    1.04
 -12  -4  -3   16.98    1.00
 -12   4  -3   16.45    0.98
 -12  -4  -4  155.45    2.95
 -12  -4  -4  157.02    2.76
 -12   4  -4  162.43    2.82
 -12  -4  -5   13.03    0.78
 -12  -4  -5   12.82    0.68
 -12   4  -5   11.07    0.65
 -12  -4  -6    9.39    0.54
 -12  -5   7   11.90    0.53
 -12  -5   6    2.36    0.33
 -12  -5   5   10.64    0.80
 -12  -5   4  117.48    2.88
 -12  -5   3    6.99    0.76
 -12  -5   3    7.60    0.76
 -12  -5   2    0.22    0.26
 -12  -5   2    0.33    0.27
 -12  -5   1   22.19    1.29
 -12  -5   1   21.34    1.28
 -12  -5   0   49.50    1.81
 -12  -5   0   46.53    1.92
 -12  -5  -1    0.24    0.28
 -12  -5  -2    0.96    0.34
 -12  -5  -3  186.52    3.37
 -12  -5  -4    5.88    0.59
 -12  -5  -5   27.90    1.06
 -12  -5  -6    0.68    0.15
 -12  -6   6   55.35    1.28
 -12  -6   5   32.19    1.25
 -12  -6   4   12.26    0.89
 -12  -6   3    2.08    0.42
 -12  -6   3    1.94    0.41
 -12  -6   2   35.44    1.59
 -12  -6   2   33.57    1.52
 -12  -6   1    2.02    0.41
 -12  -6   1   -0.03    0.23
 -12  -6   0   10.93    0.82
 -12  -6   0    9.86    0.87
 -12  -6  -1   13.66    0.96
 -12  -6  -2   19.46    1.10
 -12  -6  -2   18.98    0.98
 -12  -6  -3    7.51    0.66
 -12  -6  -4    0.97    0.26
 -12  -6  -5   20.01    0.80
 -12  -7   5    2.10    0.30
 -12  -7   4    9.74    0.72
 -12  -7   3   68.56    1.98
 -12  -7   2   34.08    1.43
 -12  -7   2   34.18    1.40
 -12  -7   1    4.82    0.55
 -12  -7   1    4.65    0.57
 -12  -7   0    0.03    0.14
 -12  -7   0    0.31    0.21
 -12  -7  -1   31.64    1.39
 -12  -7  -2   57.34    1.70
 -12  -7  -2   52.68    1.52
 -12  -7  -3  108.03    2.15
 -12  -7  -3  103.63    1.91
 -12  -7  -4    2.88    0.33
 -12  -8   4    3.57    0.38
 -12  -8   3    1.84    0.32
 -12  -8   2   12.14    0.77
 -12  -8   2   10.80    0.71
 -12  -8   1   15.49    0.86
 -12  -8   1   15.63    0.87
 -12  -8   0   12.16    0.69
 -12  -8   0   11.38    0.75
 -12  -8  -1    4.55    0.47
 -12  -8  -2    0.01    0.16
 -12  -8  -3   12.41    0.65
 -12  -9   3    0.21    0.13
 -12  -9   2    7.21    0.50
 -12  -9   1   27.90    0.93
 -12  -9   1   27.81    0.92
 -12  -9   0    0.40    0.14
 -12  -9  -1   17.13    0.70
 -12  -9  -2    7.03    0.40
 -13   0   6   25.96    1.15
 -13   0   5    0.25    0.25
 -13   0   4  157.26    3.41
 -13   0   3    0.19    0.29
 -13   0   3    0.08    0.24
 -13   0   2    6.93    0.73
 -13   0   2    6.14    0.73
 -13   0   1    0.52    0.27
 -13   0   1   -0.20    0.29
 -13   0   0    2.06    0.44
 -13   0  -1    0.00    0.25
 -13   0  -2    1.15    0.36
 -13   0  -3    0.05    0.24
 -13   0  -4   63.90    1.96
 -13   0  -5    0.40    0.22
 -13   0  -6  244.18    2.67
 -13  -1   6   36.63    1.33
 -13  -1   6   33.30    1.07
 -13   1   5   22.49    1.23
 -13  -1   5   23.73    1.24
 -13   1   4   66.62    2.23
 -13  -1   4   69.89    2.26
 -13  -1   3   55.23    1.94
 -13   1   3   53.50    2.08
 -13  -1   3   50.99    1.99
 -13   1   2    2.16    0.46
 -13  -1   2    2.81    0.50
 -13  -1   2    1.71    0.36
 -13  -1   2    0.77    0.30
 -13   1   2    1.55    0.40
 -13  -1   1   17.02    1.03
 -13  -1   1   17.33    1.13
 -13   1   1   15.97    1.08
 -13   1   1   16.27    1.11
 -13  -1   1   16.94    1.13
 -13  -1   0   20.15    1.11
 -13  -1   0   19.74    1.21
 -13   1   0   20.78    1.24
 -13  -1  -1   46.40    1.66
 -13  -1  -1   44.57    1.81
 -13   1  -1   44.36    1.81
 -13  -1  -2   17.96    1.01
 -13  -1  -2   17.95    1.15
 -13   1  -2   19.07    1.19
 -13  -1  -3   11.90    0.78
 -13  -1  -3   12.29    0.92
 -13   1  -3   13.98    0.98
 -13  -1  -4   96.78    1.98
 -13  -1  -4  102.28    2.45
 -13   1  -4   95.79    2.36
 -13  -1  -5   71.19    1.78
 -13   1  -5   79.53    1.88
 -13  -1  -6  120.31    1.82
 -13   1  -6  118.31    1.82
 -13  -2   6   29.75    1.16
 -13  -2   5    1.30    0.35
 -13   2   4   13.93    1.05
 -13  -2   4   13.76    1.01
 -13  -2   3    5.72    0.63
 -13   2   3    5.97    0.63
 -13   2   3    5.64    0.70
 -13  -2   3    5.74    0.68
 -13   2   2    0.45    0.31
 -13  -2   2    0.07    0.24
 -13  -2   2    0.05    0.20
 -13  -2   2    0.64    0.27
 -13   2   2    0.24    0.20
 -13  -2   1   25.04    1.29
 -13  -2   1   22.65    1.26
 -13   2   1   25.53    1.33
 -13   2   1   24.18    1.37
 -13  -2   1   23.49    1.31
 -13  -2   0   15.77    1.03
 -13  -2   0   15.58    1.05
 -13   2   0   17.45    1.11
 -13  -2  -1    0.13    0.22
 -13  -2  -1    0.19    0.20
 -13   2  -1    0.67    0.29
 -13  -2  -2   15.22    0.97
 -13  -2  -2   15.50    1.02
 -13   2  -2   16.49    1.06
 -13  -2  -3   43.41    1.55
 -13  -2  -3   45.47    1.67
 -13   2  -3   44.26    1.65
 -13  -2  -4   39.45    1.33
 -13  -2  -4   39.68    1.45
 -13   2  -4   40.03    1.45
 -13  -2  -5    0.84    0.19
 -13  -2  -5    0.49    0.18
 -13   2  -5    0.56    0.20
 -13   2  -6   40.10    0.94
 -13  -3   6    6.72    0.54
 -13  -3   5   -0.03    0.23
 -13  -3   4    7.66    0.74
 -13  -3   3    1.12    0.37
 -13  -3   3    1.21    0.35
 -13  -3   2   21.38    1.26
 -13  -3   2   22.81    1.25
 -13  -3   2   24.08    1.22
 -13   3   2   22.68    1.17
 -13  -3   1    0.11    0.22
 -13  -3   1    0.46    0.26
 -13  -3   1    0.36    0.21
 -13   3   1    0.40    0.25
 -13  -3   0    0.20    0.22
 -13  -3   0    0.06    0.21
 -13   3   0    0.28    0.22
 -13  -3  -1    0.32    0.24
 -13  -3  -1    0.52    0.27
 -13  -3  -1    0.47    0.23
 -13   3  -1    0.42    0.23
 -13  -3  -2    3.88    0.51
 -13  -3  -2    4.69    0.55
 -13   3  -2    4.45    0.54
 -13  -3  -3   89.03    2.22
 -13  -3  -3   90.37    2.19
 -13   3  -3   89.74    2.17
 -13  -3  -4   23.14    1.04
 -13  -3  -4   24.26    1.04
 -13   3  -4   21.65    0.98
 -13  -3  -5    0.25    0.12
 -13   3  -5    0.13    0.12
 -13  -4   6   -0.08    0.13
 -13  -4   5   11.98    0.80
 -13  -4   4    4.29    0.55
 -13  -4   3    0.07    0.22
 -13  -4   3    0.40    0.25
 -13  -4   2   54.97    1.94
 -13  -4   2   53.29    1.88
 -13  -4   2   55.94    1.75
 -13   4   2   57.99    1.73
 -13  -4   1   27.79    1.37
 -13  -4   1   26.73    1.36
 -13  -4   1   27.66    1.26
 -13   4   1   24.79    1.16
 -13  -4   0    5.18    0.62
 -13  -4   0    5.74    0.57
 -13   4   0    5.28    0.55
 -13  -4  -1  228.71    3.81
 -13  -4  -1  232.91    3.94
 -13  -4  -1  227.88    3.47
 -13   4  -1  230.99    3.43
 -13  -4  -2   50.30    1.72
 -13  -4  -2   50.38    1.57
 -13   4  -2   45.72    1.49
 -13  -4  -3   82.89    2.08
 -13  -4  -3   84.84    1.91
 -13  -4  -4  103.47    2.12
 -13  -4  -4  101.06    1.80
 -13   4  -4  101.52    1.86
 -13  -4  -5    3.43    0.33
 -13  -5   6   76.36    1.35
 -13  -5   5    9.43    0.64
 -13  -5   4   35.35    1.39
 -13  -5   3    0.47    0.25
 -13  -5   2    3.50    0.49
 -13  -5   2    4.12    0.54
 -13  -5   1    6.64    0.66
 -13  -5   1    6.46    0.67
 -13  -5   0   15.56    1.00
 -13  -5  -1   51.75    1.82
 -13  -5  -2  104.51    2.37
 -13  -5  -3    1.83    0.34
 -13  -5  -4  136.11    2.23
 -13  -5  -5   12.79    0.55
 -13  -6   5   77.94    1.59
 -13  -6   4   66.98    1.72
 -13  -6   3    6.59    0.60
 -13  -6   2   12.56    0.84
 -13  -6   2   11.81    0.82
 -13  -6   1    0.86    0.26
 -13  -6   1    0.84    0.30
 -13  -6   0   32.67    1.37
 -13  -6  -1    7.42    0.65
 -13  -6  -2   55.23    1.68
 -13  -6  -3    3.64    0.40
 -13  -6  -4  124.71    1.91
 -13  -6  -4  124.88    1.95
 -13  -7   4    3.30    0.34
 -13  -7   3    1.27    0.26
 -13  -7   2    4.59    0.47
 -13  -7   2    4.01    0.44
 -13  -7   1    8.16    0.59
 -13  -7   1    8.14    0.63
 -13  -7   0   18.93    0.93
 -13  -7  -1   20.67    0.96
 -13  -7  -2   42.50    1.29
 -13  -7  -3   19.81    0.78
 -13  -8   3    3.06    0.29
 -13  -8   2   28.50    0.91
 -13  -8   1   99.14    1.59
 -13  -8   1  108.86    1.87
 -13  -8   0   48.35    1.26
 -13  -8  -1  114.00    1.85
 -13  -8  -2    1.23    0.19
 -14   0   5    0.20    0.21
 -14   0   4  141.73    2.88
 -14   0   3    0.06    0.21
 -14   0   2    5.83    0.63
 -14   0   2    4.54    0.57
 -14   0   1    0.16    0.15
 -14   0   1    0.11    0.23
 -14   0   0    0.62    0.30
 -14   0  -1    0.20    0.25
 -14   0  -2   92.87    2.35
 -14   0  -3    0.36    0.22
 -14   0  -4  107.98    2.11
 -14   0  -5    0.21    0.13
 -14  -1   5   39.94    1.39
 -14   1   4    1.04    0.32
 -14  -1   4    0.80    0.28
 -14   1   3    7.05    0.70
 -14  -1   3    8.44    0.75
 -14  -1   2   11.73    0.85
 -14   1   2   11.87    0.87
 -14   1   2   10.12    0.83
 -14  -1   2   11.87    0.88
 -14   1   1    2.27    0.40
 -14  -1   1    2.33    0.39
 -14  -1   1    2.10    0.42
 -14   1   1    2.34    0.42
 -14  -1   0   13.68    0.94
 -14   1   0   15.06    0.99
 -14  -1  -1    4.01    0.52
 -14   1  -1    4.49    0.55
 -14  -1  -2   23.05    1.16
 -14   1  -2   25.73    1.22
 -14  -1  -3    6.95    0.61
 -14   1  -3    7.21    0.63
 -14  -1  -4    4.61    0.44
 -14   1  -4    4.91    0.46
 -14  -1  -5   29.45    0.88
 -14   1  -5   28.38    0.87
 -14  -2   6    9.86    0.55
 -14  -2   5    0.50    0.20
 -14  -2   4   87.15    2.19
 -14  -2   3    8.68    0.74
 -14  -2   2    0.41    0.22
 -14  -2   2    0.32    0.20
 -14  -2   2    0.23    0.20
 -14   2   2    0.17    0.21
 -14  -2   1  135.21    2.66
 -14  -2   1  139.59    2.81
 -14   2   1  138.33    2.81
 -14  -2   1  133.82    2.77
 -14  -2   0    8.33    0.66
 -14  -2   0    8.34    0.71
 -14   2   0    7.23    0.67
 -14  -2  -1   17.18    0.91
 -14  -2  -1   16.79    0.97
 -14   2  -1   17.95    1.00
 -14  -2  -2   46.25    1.37
 -14  -2  -2   46.63    1.53
 -14   2  -2   44.28    1.51
 -14  -2  -3   72.44    1.81
 -14   2  -3   74.78    1.85
 -14  -2  -4    0.95    0.22
 -14   2  -4    1.56    0.26
 -14  -3   5    9.30    0.63
 -14  -3   4   10.26    0.74
 -14  -3   3   29.48    1.30
 -14  -3   2    6.07    0.58
 -14  -3   2    6.57    0.58
 -14   3   2    5.38    0.53
 -14  -3   2    5.96    0.60
 -14  -3   1    0.35    0.17
 -14  -3   1    0.29    0.19
 -14  -3   1    0.14    0.19
 -14   3   1    0.36    0.19
 -14  -3   0   21.45    1.06
 -14  -3   0   20.38    1.01
 -14   3   0   20.77    1.02
 -14  -3  -1   38.84    1.39
 -14  -3  -1   39.59    1.38
 -14   3  -1   40.93    1.40
 -14  -3  -2    9.79    0.67
 -14  -3  -2   10.11    0.67
 -14   3  -2    8.98    0.63
 -14  -3  -3    0.84    0.21
 -14  -3  -3    0.92    0.21
 -14   3  -3    1.33    0.25
 -14  -3  -4    0.96    0.17
 -14   3  -4    0.77    0.16
 -14  -4   5    5.23    0.43
 -14  -4   4    4.18    0.45
 -14  -4   3    1.35    0.30
 -14  -4   2    0.27    0.21
 -14  -4   2    0.15    0.18
 -14  -4   1   11.33    0.78
 -14  -4   1   11.40    0.70
 -14   4   1   12.08    0.71
 -14  -4   1   11.56    0.75
 -14  -4   0    0.72    0.25
 -14  -4   0    0.51    0.17
 -14   4   0    0.73    0.20
 -14  -4  -1    6.32    0.56
 -14  -4  -1    7.15    0.53
 -14   4  -1    6.45    0.50
 -14  -4  -2    0.20    0.17
 -14  -4  -2    0.26    0.12
 -14   4  -2    0.11    0.12
 -14  -4  -3   12.10    0.66
 -14  -4  -3   11.34    0.53
 -14  -5   4    9.12    0.59
 -14  -5   3    6.92    0.56
 -14  -5   2   38.50    1.32
 -14  -5   2   35.93    1.27
 -14  -5   1    1.63    0.32
 -14  -5   1    1.76    0.29
 -14  -5   0    9.02    0.66
 -14  -5  -1    2.27    0.34
 -14  -5  -2    0.28    0.16
 -14  -5  -3   34.56    1.01
 -14  -6   4  137.54    1.88
 -14  -6   3   10.34    0.59
 -14  -6   2    3.80    0.38
 -14  -6   1    2.66    0.35
 -14  -6   1    2.03    0.26
 -14  -6   0    6.40    0.52
 -14  -6  -1    2.97    0.35
 -14  -6  -2    9.52    0.55
 -14  -7   1   15.05    0.67
 -14  -7   0    6.54    0.44
 -14  -7  -1   20.67    0.74
 -15   0   3    0.25    0.18
 -15   0   2   53.94    1.59
 -15   0   2   47.56    1.51
 -15   0   1   -0.02    0.19
 -15   0   0    0.35    0.21
 -15   0  -1   -0.08    0.17
 -15   0  -2    1.60    0.29
 -15   0  -3    0.04    0.12
 -15   0  -4    1.20    0.17
 -15  -1   4   15.95    0.81
 -15  -1   3   37.27    1.29
 -15  -1   2    3.55    0.42
 -15  -1   1    9.89    0.69
 -15   1   1    9.20    0.68
 -15  -1   0    1.47    0.31
 -15   1   0    1.24    0.28
 -15  -1  -1   37.92    1.29
 -15   1  -1   36.79    1.27
 -15  -1  -2    2.06    0.31
 -15   1  -2    2.08    0.31
 -15  -1  -3    0.69    0.18
 -15   1  -3    0.51    0.16
 -15  -2   4   14.28    0.73
 -15  -2   3   11.82    0.71
 -15  -2   2    2.23    0.32
 -15  -2   1  111.50    2.16
 -15   2   1  114.58    2.21
 -15  -2   0   17.01    0.85
 -15   2   0   20.25    0.93
 -15  -2  -1    0.15    0.15
 -15   2  -1    0.72    0.21
 -15  -2  -2   28.67    0.99
 -15   2  -2   28.53    0.99
 -15  -2  -3    4.59    0.36
 -15   2  -3    6.10    0.41
 -15  -3   4   54.94    1.32
 -15  -3   3    0.40    0.17
 -15  -3   2   77.78    1.70
 -15   3   1    0.31    0.15
 -15  -3   0    0.09    0.12
 -15  -3   0    0.26    0.14
 -15   3   0    0.13    0.12
 -15  -3  -1   -0.05    0.09
 -15  -3  -1   -0.11    0.12
 -15   3  -1    0.06    0.11
 -15  -3  -2   52.77    1.18
 -15   3  -2   53.86    1.20
 -15  -4   3    1.67    0.24
 -15  -4   2   12.11    0.61
 -15  -4   0   19.69    0.79
 -15  -4  -1    0.38    0.13
 -15  -5   0    3.88    0.34
 -15  -5  -1    6.03    0.38
 -16   0   0    4.89    0.40
 -16   0  -1   -0.01    0.10
 -16  -1   0  143.69    2.06
 -16   1   0  146.09    2.06
 -16  -1  -1   42.82    1.05
 -16   1  -1   45.85    1.09
   0   0   0    0.00    0.00


TITL 012-320_TZ_AC_auto in P2(1)/c
REM P2(1)/c (#14 in standard setting)
CELL 1.54184  13.043912  11.409907   8.907612  90.0000  93.2944  90.0000
ZERR    4.00   0.000326   0.000318   0.000234   0.0000   0.0024   0.0000
LATT  1
SYMM -x, y+1/2,-z+1/2
SFAC C H N O F
UNIT 68.00 48.00 4.00 8.00 4.00
REM  CrysAlisPro recorded range (K): Min=100.0; max=100.0; aver:100.0
TEMP -173
TREF
HKLF 4
END
_computing_structure_solution     'SHELXT 2018/2 (Sheldrick, 2018)'
_computing_structure_solution     'SHELXT 2018/2 (Sheldrick, 2018)'
_computing_structure_solution     'SHELXT 2018/2 (Sheldrick, 2018)'
;
_shelx_hkl_checksum                77825
_olex2_submission_special_instructions  'No special instructions were received'
_oxdiff_exptl_absorpt_empirical_details
;
Empirical correction (ABSPACK) includes:
- Absorption correction using spherical harmonics
- Frame scaling
;
_oxdiff_exptl_absorpt_empirical_full_max  3.662
_oxdiff_exptl_absorpt_empirical_full_min  0.570
